# Supplementary material for: STARRPeaker: uniform processing and accurate identification of STARR-seq active regions
Source: Genome Biol. 2020 Dec 8;21:298. doi: 10.1186/s13059-020-02194-x (PMC7722316; doi:10.1186/s13059-020-02194-x)
Supplement: Supplementary file 2 — Additional file 2: Supplementary Table S1. Peaks identified by STARRPeaker in each replicate and merged replicate from HepG2 and K562 cell lines. [file 13059_2020_2194_MOESM2_ESM.xlsx]

## Sheet: HepG2 rep1
Table S1-1	Peaks identified by STARRPeaker in HepG2 rep1
chr	start	end	name	foldChange	outputCount	-log10(P-val)	-log10(Q-val)
chr1	836877	837377	peak_38103	2.152	78	3.004	1.708
chr1	860844	861344	peak_30038	2.317	113	3.479	2.043
chr1	882614	883326	peak_48508	1.844	130	2.713	1.522
chr1	1006463	1006963	peak_11677	2.941	233	3.824	2.3
chr1	1264759	1265259	peak_28578	2.352	197	3.411	1.993
chr1	1269763	1270263	peak_39152	2.128	120	2.661	1.49
chr1	1282010	1282510	peak_9859	3.067	223	4.066	2.486
chr1	1344807	1345307	peak_23173	2.483	180	2.659	1.489
chr1	1409548	1410262	peak_26336	2.404	109	3.423	2.001
chr1	1418528	1419028	peak_22773	2.501	147	3.501	2.058
chr1	1672542	1673042	peak_46759	1.934	148	2.331	1.305
chr1	1753757	1754257	peak_19938	2.585	203	2.672	1.497
chr1	1786091	1786591	peak_17079	2.687	105	3.333	1.937
chr1	1996128	1996628	peak_41880	2.069	100	2.478	1.384
chr1	2076408	2077031	peak_8668	3.162	121	3.902	2.359
chr1	2097828	2098621	peak_79	9.282	287	15.955	12.951
chr1	2099839	2100339	peak_20360	2.571	145	3.53	2.08
chr1	2132462	2132962	peak_20977	2.554	180	3.249	1.877
chr1	2148652	2149152	peak_18236	2.644	213	4.008	2.441
chr1	2180137	2180856	peak_1474	5.054	285	10.727	8.2
chr1	2183508	2184008	peak_1444	5.082	195	8.205	5.964
chr1	2985017	2985517	peak_40799	2.094	156	2.329	1.304
chr1	3320453	3320953	peak_28338	2.359	133	2.629	1.472
chr1	3367243	3367743	peak_31679	2.284	92	2.432	1.358
chr1	3461068	3461568	peak_4810	3.689	156	5.75	3.855
chr1	3666452	3666952	peak_15846	2.731	187	3.709	2.213
chr1	3720000	3720500	peak_12700	2.884	151	3.5	2.058
chr1	3803678	3804178	peak_38129	2.152	117	2.842	1.603
chr1	3806005	3806505	peak_48178	1.866	124	2.784	1.566
chr1	3836360	3836860	peak_25926	2.415	114	3.114	1.783
chr1	3839962	3840462	peak_30725	2.302	165	3.04	1.733
chr1	3864782	3865282	peak_28733	2.347	104	3.087	1.765
chr1	3880648	3881148	peak_12138	2.915	143	3.281	1.9
chr1	3989683	3990183	peak_9080	3.125	107	4.236	2.618
chr1	4009028	4009528	peak_12205	2.908	82	2.593	1.45
chr1	4132663	4133163	peak_17015	2.69	131	3.131	1.795
chr1	4177147	4177951	peak_1081	5.5	341	13.52	10.724
chr1	4187550	4188050	peak_27939	2.366	81	2.343	1.311
chr1	4209638	4210138	peak_45624	1.971	131	2.473	1.381
chr1	4267253	4267850	peak_439	6.818	365	15.955	12.951
chr1	4301571	4302071	peak_18544	2.634	132	2.691	1.508
chr1	4305470	4305970	peak_13497	2.844	189	4.662	2.957
chr1	4380333	4381492	peak_2557	4.361	202	10.556	8.045
chr1	4434085	4434585	peak_20803	2.557	115	3.38	1.97
chr1	4464489	4464989	peak_34253	2.226	139	2.96	1.68
chr1	4525173	4525673	peak_18318	2.64	101	2.733	1.534
chr1	4525862	4526362	peak_43748	2.026	102	2.43	1.357
chr1	4530887	4531447	peak_3907	3.892	252	7.64	5.471
chr1	4659259	4659759	peak_32230	2.273	119	2.892	1.635
chr1	4684133	4684633	peak_19032	2.615	282	3.291	1.907
chr1	4690879	4691379	peak_26330	2.404	213	2.365	1.322
chr1	4718750	4719250	peak_39006	2.131	109	2.608	1.459
chr1	4816556	4817056	peak_44887	1.986	128	2.732	1.533
chr1	4910327	4910827	peak_35875	2.196	115	2.59	1.449
chr1	4929339	4929852	peak_24014	2.461	140	3.06	1.746
chr1	4937873	4938373	peak_35775	2.199	93	2.33	1.304
chr1	4961082	4961582	peak_7186	3.318	167	5.311	3.49
chr1	4963232	4963767	peak_5468	3.565	205	6.143	4.187
chr1	4970585	4971085	peak_24024	2.46	110	3.086	1.764
chr1	5005658	5006158	peak_26366	2.403	125	3.647	2.166
chr1	5035905	5036405	peak_17829	2.66	88	2.531	1.414
chr1	5048942	5049469	peak_49633	1.702	72	2.724	1.529
chr1	5083749	5084351	peak_2309	4.485	282	11.21	8.633
chr1	5097491	5098061	peak_13132	2.861	136	4.188	2.581
chr1	5140836	5141344	peak_29927	2.322	159	3.533	2.082
chr1	5164142	5164642	peak_35462	2.205	119	2.649	1.483
chr1	5243973	5244550	peak_13197	2.855	122	2.802	1.578
chr1	5297803	5298303	peak_24122	2.458	205	3.259	1.885
chr1	5333147	5333849	peak_658	6.198	369	15.955	12.951
chr1	5430767	5431267	peak_25363	2.428	190	3.701	2.207
chr1	5441492	5441992	peak_24360	2.454	173	2.984	1.695
chr1	5467160	5467660	peak_7890	3.242	120	4.258	2.635
chr1	5482506	5483006	peak_44895	1.986	128	2.345	1.312
chr1	5570918	5571418	peak_5728	3.521	123	5.362	3.532
chr1	5611777	5612277	peak_36177	2.189	194	2.66	1.49
chr1	5623675	5624175	peak_12231	2.908	82	2.929	1.659
chr1	5646339	5646853	peak_15530	2.749	227	4.034	2.461
chr1	5720165	5720665	peak_34874	2.215	116	2.614	1.462
chr1	5775187	5775687	peak_38167	2.152	130	2.718	1.525
chr1	5779841	5780460	peak_7408	3.29	212	5.618	3.745
chr1	5856353	5856853	peak_29225	2.337	169	2.938	1.665
chr1	5888478	5889053	peak_5358	3.584	171	5.947	4.022
chr1	5917550	5918158	peak_10070	3.052	255	5.748	3.853
chr1	5955344	5955921	peak_3629	3.972	144	7.058	4.97
chr1	5969250	5969750	peak_23105	2.483	105	2.752	1.546
chr1	6045057	6045557	peak_35291	2.208	169	2.398	1.34
chr1	6074146	6074659	peak_14861	2.781	168	4.33	2.692
chr1	6157758	6158258	peak_4165	3.822	257	7.946	5.738
chr1	6171037	6171537	peak_23798	2.466	144	2.632	1.473
chr1	6212260	6212760	peak_25636	2.423	133	2.966	1.683
chr1	6218381	6218881	peak_39973	2.11	136	2.419	1.351
chr1	6224782	6225282	peak_13932	2.823	199	4.454	2.79
chr1	6289423	6289923	peak_26153	2.408	98	2.708	1.519
chr1	6317223	6317767	peak_1849	4.753	213	10.817	8.282
chr1	6385674	6386174	peak_8360	3.195	148	3.908	2.364
chr1	6406110	6406610	peak_9484	3.094	84	2.765	1.554
chr1	6412972	6413472	peak_28306	2.359	96	2.524	1.41
chr1	6414528	6415028	peak_39202	2.128	123	2.4	1.341
chr1	6435168	6435668	peak_45729	1.968	111	2.334	1.306
chr1	6491481	6492232	peak_2106	4.6	181	7.516	5.364
chr1	6541846	6542474	peak_12629	2.889	103	3.683	2.194
chr1	6544948	6545495	peak_5851	3.501	141	6.38	4.388
chr1	6601039	6601604	peak_10247	3.038	312	4.09	2.504
chr1	6603841	6604341	peak_40732	2.095	135	2.53	1.413
chr1	6609705	6610205	peak_21234	2.545	82	2.449	1.368
chr1	6723938	6724453	peak_33858	2.235	148	2.997	1.703
chr1	6724523	6725023	peak_27536	2.375	137	3.397	1.983
chr1	6783074	6783574	peak_15156	2.767	78	2.531	1.414
chr1	6803230	6803802	peak_7572	3.271	112	4.897	3.149
chr1	6864630	6865130	peak_21834	2.526	128	3.308	1.919
chr1	6866781	6867281	peak_17262	2.681	108	3.872	2.336
chr1	6991282	6991782	peak_12826	2.875	110	4.193	2.584
chr1	7026199	7026699	peak_9497	3.094	163	4.956	3.196
chr1	7108005	7108505	peak_24852	2.441	118	3.037	1.731
chr1	7149544	7150044	peak_32891	2.257	150	2.437	1.361
chr1	7255750	7256250	peak_17971	2.655	139	4.614	2.918
chr1	7265645	7266145	peak_2158	4.568	145	7.527	5.374
chr1	7267347	7268052	peak_332	7.245	347	15.955	12.951
chr1	7284971	7285471	peak_36124	2.191	150	2.74	1.539
chr1	7292641	7293185	peak_20638	2.562	129	3.041	1.733
chr1	7300849	7301391	peak_7794	3.25	216	7.584	5.422
chr1	7372580	7373080	peak_16803	2.696	169	3.902	2.359
chr1	7401806	7402306	peak_8797	3.155	171	5.502	3.648
chr1	7491588	7492088	peak_44123	2.016	134	2.741	1.539
chr1	7537942	7538495	peak_21708	2.53	235	4.075	2.493
chr1	7577813	7578313	peak_39762	2.116	98	2.536	1.417
chr1	7608827	7609348	peak_2559	4.359	396	8.844	6.526
chr1	7717669	7718169	peak_27695	2.371	191	4.129	2.535
chr1	7752950	7753450	peak_21657	2.532	105	3.289	1.906
chr1	7792480	7792980	peak_35194	2.21	89	2.552	1.426
chr1	7810307	7810807	peak_20536	2.566	134	4.157	2.556
chr1	7869500	7870052	peak_5250	3.607	247	7.54	5.385
chr1	7964444	7965214	peak_24528	2.452	107	3.379	1.97
chr1	8010899	8011399	peak_12712	2.88	110	2.789	1.569
chr1	8045663	8046163	peak_7340	3.295	82	3.195	1.839
chr1	8061934	8062434	peak_33334	2.248	86	2.46	1.374
chr1	8097284	8097784	peak_8412	3.188	126	4.977	3.213
chr1	8106584	8107084	peak_48893	1.809	102	2.351	1.315
chr1	8120820	8121320	peak_19390	2.603	175	4.501	2.828
chr1	8128899	8129399	peak_21663	2.532	112	3.147	1.805
chr1	8169648	8170186	peak_11522	2.95	123	4.187	2.58
chr1	8181993	8182598	peak_9289	3.11	119	4.453	2.79
chr1	8194350	8195050	peak_2575	4.353	303	11.222	8.643
chr1	8211887	8212387	peak_13468	2.846	169	4.214	2.601
chr1	8258839	8259453	peak_8070	3.228	196	7.369	5.238
chr1	8297239	8297739	peak_44862	1.986	116	2.352	1.315
chr1	8303105	8303724	peak_12675	2.886	121	3.764	2.254
chr1	8309451	8309951	peak_16442	2.712	71	2.77	1.557
chr1	8331742	8332242	peak_27750	2.37	108	2.991	1.699
chr1	8343282	8343782	peak_27546	2.374	159	2.542	1.42
chr1	8367582	8368082	peak_33514	2.245	104	2.406	1.344
chr1	8396838	8397338	peak_37092	2.17	134	2.928	1.659
chr1	8449014	8449540	peak_37764	2.157	126	3.214	1.853
chr1	8469253	8469753	peak_46022	1.964	87	2.357	1.318
chr1	8510540	8511040	peak_26956	2.39	77	2.452	1.37
chr1	8525623	8526255	peak_7471	3.283	136	4.706	2.994
chr1	8545018	8545518	peak_9548	3.09	165	5.204	3.4
chr1	8555095	8555595	peak_33843	2.235	117	3.481	2.044
chr1	8563751	8564355	peak_5873	3.497	162	6.919	4.85
chr1	8668090	8668650	peak_22750	2.501	170	4.585	2.895
chr1	8740063	8740563	peak_6266	3.435	87	4.039	2.465
chr1	8761420	8761920	peak_35982	2.195	84	2.358	1.318
chr1	8832310	8832810	peak_33010	2.255	109	2.706	1.518
chr1	8858260	8858760	peak_26537	2.4	87	2.6	1.454
chr1	8873527	8874054	peak_21758	2.528	175	3.835	2.308
chr1	8897632	8898177	peak_49191	1.776	138	3.564	2.105
chr1	8941751	8942470	peak_5142	3.623	204	8.275	6.026
chr1	8947133	8947633	peak_34822	2.217	125	2.405	1.343
chr1	8967107	8967607	peak_38295	2.145	108	2.429	1.357
chr1	8985373	8985873	peak_37684	2.159	100	2.395	1.338
chr1	9001810	9002373	peak_6081	3.476	167	6.299	4.319
chr1	9112914	9113414	peak_36366	2.185	132	2.368	1.324
chr1	9124500	9125000	peak_48589	1.837	111	3.459	2.028
chr1	9145189	9145751	peak_8506	3.182	209	5.223	3.416
chr1	9163864	9164455	peak_1930	4.702	303	11.869	9.23
chr1	9180161	9180661	peak_36349	2.185	110	2.692	1.509
chr1	9207051	9207610	peak_13032	2.865	183	4.821	3.086
chr1	9211436	9211936	peak_21524	2.538	92	2.453	1.37
chr1	9233223	9233723	peak_3217	4.097	109	3.334	1.938
chr1	9239651	9240151	peak_39603	2.119	175	2.579	1.442
chr1	9259140	9259640	peak_44903	1.986	96	2.383	1.332
chr1	9260417	9260917	peak_38364	2.144	95	2.59	1.448
chr1	9279130	9279630	peak_44108	2.016	134	2.386	1.333
chr1	9294376	9294876	peak_14295	2.804	194	4.564	2.878
chr1	9300060	9300560	peak_11914	2.934	195	4.833	3.096
chr1	9334736	9335236	peak_35077	2.212	98	2.685	1.505
chr1	9366014	9366514	peak_7878	3.242	111	2.977	1.69
chr1	9448455	9448955	peak_27104	2.383	96	2.776	1.561
chr1	9530169	9530741	peak_15421	2.754	122	3.296	1.91
chr1	9543545	9544045	peak_39727	2.116	98	2.481	1.386
chr1	9671322	9671822	peak_34815	2.218	134	2.559	1.43
chr1	9717289	9717789	peak_18700	2.628	127	2.717	1.525
chr1	9758323	9759063	peak_29508	2.33	132	3.356	1.953
chr1	9776531	9777031	peak_38341	2.144	95	2.832	1.597
chr1	9788906	9789406	peak_35856	2.196	115	2.925	1.657
chr1	9914285	9914876	peak_16874	2.696	94	2.659	1.489
chr1	9929321	9929953	peak_7081	3.329	212	6.611	4.585
chr1	10090025	10090525	peak_4698	3.708	112	4.389	2.739
chr1	10339724	10340224	peak_35632	2.201	164	3.413	1.994
chr1	10380534	10381034	peak_32559	2.264	114	3.019	1.718
chr1	10424029	10424529	peak_36912	2.175	127	2.468	1.378
chr1	10425244	10425744	peak_43433	2.034	86	2.96	1.679
chr1	10528241	10528860	peak_5695	3.526	225	7.591	5.428
chr1	10599482	10599982	peak_6790	3.361	106	3.926	2.378
chr1	10687256	10687756	peak_18177	2.648	160	3.113	1.782
chr1	10695819	10696319	peak_15365	2.756	111	2.759	1.55
chr1	10696926	10697426	peak_20510	2.568	191	3.518	2.071
chr1	10824998	10825498	peak_23773	2.467	159	3.342	1.943
chr1	10939866	10940366	peak_28725	2.347	156	3.043	1.734
chr1	11114123	11114623	peak_42619	2.052	124	2.466	1.378
chr1	11139070	11139570	peak_34385	2.224	103	2.775	1.56
chr1	11156955	11157922	peak_15367	2.756	114	3.388	1.976
chr1	11158410	11158910	peak_25760	2.421	79	2.577	1.441
chr1	11236890	11237466	peak_7475	3.283	129	5.238	3.428
chr1	11267610	11268110	peak_13249	2.855	170	4.875	3.13
chr1	11298980	11299480	peak_22722	2.502	141	3.309	1.92
chr1	11543486	11543986	peak_23003	2.483	125	3.069	1.752
chr1	11558890	11559390	peak_41999	2.066	104	2.371	1.325
chr1	11562652	11563152	peak_32423	2.267	105	2.62	1.466
chr1	11652543	11653043	peak_31159	2.294	134	2.641	1.478
chr1	11741622	11742122	peak_35329	2.207	123	2.778	1.562
chr1	11790762	11791262	peak_25312	2.429	183	2.974	1.689
chr1	11875004	11875651	peak_16072	2.731	195	2.974	1.688
chr1	11990439	11990992	peak_7879	3.242	222	5.579	3.713
chr1	12107701	12108201	peak_25215	2.431	93	2.55	1.425
chr1	12149060	12149560	peak_35731	2.199	124	2.881	1.628
chr1	12179633	12180133	peak_30675	2.304	116	2.712	1.522
chr1	12186260	12186760	peak_34960	2.214	107	2.34	1.309
chr1	12206950	12207557	peak_2038	4.645	290	8.801	6.488
chr1	12241689	12242189	peak_22196	2.514	81	2.606	1.458
chr1	12354769	12355269	peak_35459	2.205	116	3.197	1.84
chr1	12355819	12356455	peak_7669	3.263	184	6.813	4.757
chr1	12369251	12369751	peak_46095	1.958	141	2.728	1.531
chr1	12381220	12381917	peak_6004	3.476	135	5.296	3.477
chr1	12386007	12386576	peak_4274	3.797	130	6.257	4.283
chr1	12427415	12427915	peak_26547	2.4	87	2.694	1.51
chr1	12436803	12437303	peak_47331	1.911	127	2.483	1.387
chr1	12447771	12448271	peak_12870	2.873	83	2.927	1.658
chr1	12454552	12455052	peak_12349	2.903	76	2.608	1.459
chr1	12480551	12481179	peak_12980	2.866	154	4.63	2.932
chr1	12511462	12511962	peak_19331	2.607	84	2.452	1.369
chr1	12528356	12528954	peak_6681	3.38	193	5.148	3.355
chr1	12539307	12539807	peak_10814	3.004	121	3.893	2.353
chr1	12549654	12550154	peak_31505	2.287	152	2.887	1.632
chr1	12581821	12582367	peak_15707	2.743	118	4.117	2.525
chr1	12604250	12604851	peak_2583	4.35	262	9.454	7.064
chr1	12608413	12608958	peak_14887	2.778	234	4.778	3.051
chr1	12614403	12614903	peak_30479	2.309	93	2.458	1.373
chr1	12615743	12616255	peak_9734	3.073	231	5.55	3.688
chr1	12640434	12640934	peak_13878	2.824	91	3.541	2.088
chr1	12666043	12666651	peak_17297	2.678	190	4.185	2.579
chr1	12783927	12784427	peak_44898	1.986	64	2.646	1.482
chr1	12785849	12786473	peak_11000	2.979	126	5.501	3.647
chr1	12842529	12843029	peak_25869	2.417	78	2.662	1.491
chr1	12849437	12849937	peak_21926	2.521	66	2.349	1.314
chr1	12851543	12852154	peak_4588	3.736	191	7.282	5.163
chr1	13106841	13107341	peak_50330	1.529	77	2.362	1.321
chr1	13235713	13236213	peak_48371	1.854	112	2.834	1.598
chr1	13352022	13352522	peak_36147	2.191	75	3.284	1.902
chr1	13401788	13402288	peak_7782	3.25	72	2.591	1.449
chr1	13412850	13413697	peak_6957	3.342	188	7.473	5.328
chr1	13429649	13430283	peak_47247	1.915	146	3.616	2.144
chr1	13451550	13452050	peak_35341	2.207	95	2.539	1.418
chr1	13476830	13477360	peak_25136	2.433	112	2.537	1.417
chr1	13523975	13524475	peak_36340	2.185	110	2.478	1.384
chr1	13527726	13528308	peak_21878	2.524	129	4.075	2.493
chr1	13597322	13597822	peak_19957	2.582	78	2.702	1.515
chr1	13616115	13616761	peak_6376	3.421	146	5.681	3.798
chr1	13624410	13624910	peak_34273	2.226	134	3.015	1.715
chr1	13628667	13629167	peak_12485	2.897	175	5.248	3.437
chr1	13632335	13633061	peak_16354	2.715	164	7.383	5.249
chr1	13798756	13799256	peak_20507	2.568	150	4.244	2.624
chr1	13801457	13801957	peak_31657	2.284	125	2.581	1.443
chr1	13820560	13821060	peak_13217	2.855	161	3.409	1.991
chr1	13832493	13832993	peak_34359	2.225	112	2.501	1.397
chr1	13835978	13836478	peak_35441	2.205	112	3.129	1.793
chr1	13968312	13968860	peak_36151	2.191	133	2.987	1.697
chr1	13995930	13996430	peak_40735	2.095	135	2.535	1.416
chr1	14055756	14056256	peak_47628	1.896	126	2.522	1.409
chr1	14083755	14084255	peak_11453	2.953	113	4.228	2.612
chr1	14130843	14131343	peak_40470	2.101	114	2.772	1.559
chr1	14149373	14149873	peak_37590	2.16	87	2.441	1.363
chr1	14238715	14239273	peak_10607	3.018	96	3.478	2.042
chr1	14308463	14308963	peak_8600	3.17	87	3.478	2.042
chr1	14319386	14319886	peak_25750	2.421	98	2.738	1.537
chr1	14328669	14329169	peak_17832	2.66	85	3.081	1.76
chr1	14346096	14346596	peak_33359	2.248	172	3.103	1.776
chr1	14476889	14477452	peak_36182	2.189	110	2.638	1.477
chr1	14486610	14487110	peak_16457	2.712	71	2.33	1.304
chr1	14526245	14526745	peak_30111	2.317	102	2.81	1.582
chr1	14555590	14556090	peak_22340	2.512	98	3.017	1.717
chr1	14568291	14568849	peak_42825	2.048	144	2.656	1.487
chr1	14571649	14572149	peak_40185	2.106	123	2.345	1.312
chr1	14596939	14597493	peak_20284	2.576	116	3.06	1.746
chr1	14732921	14733770	peak_10467	3.023	162	4.48	2.811
chr1	14742048	14742686	peak_1434	5.09	205	11.008	8.451
chr1	14744101	14744601	peak_21288	2.545	82	2.447	1.366
chr1	14749095	14749595	peak_43333	2.036	127	2.885	1.63
chr1	14770753	14771253	peak_17581	2.669	90	2.615	1.463
chr1	14778963	14779463	peak_13687	2.833	99	2.737	1.537
chr1	14828544	14829044	peak_44444	2.007	97	2.432	1.359
chr1	14837892	14838392	peak_38974	2.131	103	2.342	1.31
chr1	14907250	14907950	peak_824	5.89	344	15.109	12.175
chr1	14952642	14953415	peak_30642	2.305	166	2.698	1.513
chr1	15007877	15008377	peak_18201	2.648	123	2.788	1.569
chr1	15046443	15046955	peak_2386	4.443	340	8.666	6.369
chr1	15053833	15054333	peak_6251	3.438	111	3.612	2.141
chr1	15064058	15064558	peak_8803	3.153	131	4.099	2.511
chr1	15158830	15159330	peak_30664	2.305	130	3.044	1.735
chr1	15168605	15169105	peak_27246	2.383	96	2.689	1.507
chr1	15178731	15179277	peak_10118	3.048	179	5.478	3.628
chr1	15224168	15224668	peak_21456	2.54	156	3.719	2.221
chr1	15260532	15261032	peak_43373	2.034	172	2.632	1.473
chr1	15275342	15275877	peak_26987	2.388	115	2.893	1.635
chr1	15288926	15289544	peak_12042	2.923	206	4.461	2.796
chr1	15293885	15294385	peak_40726	2.095	135	2.444	1.365
chr1	15296893	15297393	peak_44111	2.016	146	2.864	1.617
chr1	15303042	15303542	peak_48075	1.873	147	2.532	1.415
chr1	15345809	15347052	peak_18310	2.64	188	3.927	2.379
chr1	15352421	15352921	peak_8236	3.209	252	5.973	4.044
chr1	15356127	15356659	peak_31794	2.28	111	3.18	1.829
chr1	15432849	15433448	peak_1783	4.8	290	12.412	9.722
chr1	15448991	15449571	peak_14866	2.781	145	3.823	2.299
chr1	15519752	15520252	peak_24458	2.452	79	3.383	1.972
chr1	15679139	15679639	peak_41711	2.073	105	2.428	1.356
chr1	15690416	15690916	peak_38892	2.133	116	2.963	1.682
chr1	15696410	15696910	peak_33428	2.246	95	2.51	1.402
chr1	15749392	15750063	peak_5594	3.544	157	4.627	2.929
chr1	15765427	15765927	peak_20715	2.56	166	3.194	1.838
chr1	15800108	15800608	peak_24882	2.441	236	2.713	1.522
chr1	15892898	15893572	peak_4353	3.779	137	6.857	4.795
chr1	15897649	15898250	peak_2214	4.54	205	10.531	8.023
chr1	15937540	15938119	peak_1211	5.338	194	8.24	5.995
chr1	15952711	15953250	peak_5608	3.542	214	7.086	4.994
chr1	15985443	15985949	peak_23713	2.483	156	4.182	2.576
chr1	15995795	15996295	peak_24030	2.46	109	2.752	1.546
chr1	16020763	16021263	peak_37503	2.161	163	2.99	1.699
chr1	16075973	16076473	peak_31830	2.279	179	2.367	1.323
chr1	16108910	16109573	peak_35819	2.197	152	2.523	1.409
chr1	16143951	16144451	peak_15534	2.749	159	3.138	1.799
chr1	16145516	16146152	peak_5897	3.492	241	5.707	3.819
chr1	16146225	16146725	peak_12536	2.894	170	3.828	2.303
chr1	16164354	16165071	peak_26253	2.406	138	3.036	1.73
chr1	16178573	16179073	peak_27457	2.376	142	3.343	1.944
chr1	16189194	16189694	peak_33462	2.245	104	2.361	1.32
chr1	16267362	16267862	peak_37186	2.169	83	2.507	1.4
chr1	16291644	16292144	peak_40342	2.104	89	2.544	1.422
chr1	16399940	16400440	peak_32782	2.259	91	2.326	1.302
chr1	16451980	16452480	peak_18894	2.621	107	2.5	1.396
chr1	16492606	16493106	peak_8184	3.211	136	3.834	2.307
chr1	16585754	16586254	peak_44165	2.014	73	2.631	1.472
chr1	16903006	16903506	peak_26773	2.394	148	4.049	2.472
chr1	17062746	17063249	peak_18976	2.616	140	4.012	2.444
chr1	17071687	17072187	peak_18534	2.634	122	3.576	2.113
chr1	17161286	17161786	peak_42965	2.046	136	2.586	1.446
chr1	17176425	17176925	peak_12763	2.88	149	4.128	2.534
chr1	17200627	17201127	peak_46858	1.931	105	2.325	1.302
chr1	17207840	17208340	peak_10229	3.039	173	4.002	2.436
chr1	17309670	17310170	peak_40444	2.102	127	2.518	1.406
chr1	17443346	17443929	peak_12692	2.885	136	4.367	2.721
chr1	17523549	17524049	peak_40436	2.102	127	2.566	1.434
chr1	17569550	17570061	peak_2941	4.193	228	7.289	5.169
chr1	17591911	17592411	peak_12672	2.886	189	4.368	2.722
chr1	17713638	17714138	peak_6414	3.414	110	4.271	2.646
chr1	17732510	17733296	peak_8185	3.211	123	3.513	2.067
chr1	17745875	17746455	peak_9794	3.07	85	2.445	1.365
chr1	17852149	17852649	peak_18321	2.64	101	2.586	1.446
chr1	17866438	17866938	peak_12686	2.885	215	4.961	3.201
chr1	17874164	17874664	peak_16908	2.696	206	4.504	2.83
chr1	17903474	17903974	peak_12402	2.899	181	5.063	3.284
chr1	17955550	17956050	peak_40702	2.097	152	2.515	1.405
chr1	17958978	17959478	peak_11115	2.979	84	2.878	1.626
chr1	17976832	17977332	peak_29794	2.325	116	3.16	1.815
chr1	17977787	17978287	peak_19968	2.582	112	3.181	1.829
chr1	18021161	18021661	peak_26389	2.403	199	3.293	1.909
chr1	18062809	18063309	peak_39376	2.123	124	2.652	1.485
chr1	18069810	18070398	peak_23666	2.483	212	3.84	2.312
chr1	18072377	18072877	peak_37777	2.157	126	2.499	1.396
chr1	18112352	18112852	peak_35858	2.196	135	2.716	1.523
chr1	18144789	18145289	peak_26166	2.408	97	2.812	1.584
chr1	18170454	18170954	peak_40997	2.09	101	2.421	1.352
chr1	18283534	18284034	peak_9089	3.124	151	4.623	2.926
chr1	18316825	18317325	peak_37057	2.171	153	3.08	1.76
chr1	18347497	18347997	peak_18891	2.621	95	2.802	1.577
chr1	18407164	18407664	peak_39032	2.13	133	2.334	1.306
chr1	18412245	18412745	peak_6940	3.343	238	6.143	4.187
chr1	18583051	18583551	peak_30961	2.299	125	3.186	1.833
chr1	18618345	18619056	peak_3798	3.923	158	8.009	5.793
chr1	18713406	18713906	peak_34540	2.223	94	2.469	1.379
chr1	18719862	18720362	peak_16312	2.715	176	3.705	2.21
chr1	18770679	18771179	peak_33413	2.246	95	2.542	1.42
chr1	18796647	18797147	peak_33665	2.242	158	3.286	1.904
chr1	18807791	18808291	peak_13101	2.863	98	2.761	1.551
chr1	18816978	18817478	peak_20170	2.577	109	3.203	1.845
chr1	18855527	18856027	peak_14847	2.781	84	2.606	1.458
chr1	18899267	18899767	peak_23802	2.466	155	3.573	2.111
chr1	18900977	18901477	peak_34324	2.225	112	2.488	1.389
chr1	18926712	18927212	peak_12551	2.892	124	3.161	1.816
chr1	18941102	18941765	peak_20412	2.57	176	3.482	2.045
chr1	18971937	18972437	peak_19905	2.586	134	3.474	2.039
chr1	19011061	19011561	peak_7388	3.294	285	6.794	4.742
chr1	19039419	19039919	peak_29731	2.326	89	2.615	1.463
chr1	19079936	19080436	peak_43726	2.026	151	2.553	1.426
chr1	19130047	19130561	peak_17837	2.66	125	3.548	2.093
chr1	19166000	19166500	peak_28236	2.359	76	2.47	1.38
chr1	19292133	19292706	peak_15839	2.731	107	3.503	2.06
chr1	19303925	19304425	peak_17577	2.669	135	3.891	2.351
chr1	19315247	19315747	peak_19696	2.592	214	2.983	1.694
chr1	19350015	19350515	peak_21825	2.526	122	2.66	1.49
chr1	19385842	19386342	peak_18692	2.629	99	2.682	1.503
chr1	19409733	19410233	peak_44888	1.986	136	2.965	1.682
chr1	19457187	19457687	peak_35071	2.212	111	2.841	1.602
chr1	19508938	19509463	peak_11429	2.956	177	4.606	2.912
chr1	19542478	19542978	peak_49546	1.718	128	2.481	1.386
chr1	19623529	19624029	peak_9278	3.112	94	3.894	2.353
chr1	19775214	19775714	peak_43288	2.036	123	2.374	1.327
chr1	19824560	19825060	peak_42393	2.057	145	2.925	1.657
chr1	19854327	19854827	peak_25230	2.431	93	2.862	1.616
chr1	19866727	19867227	peak_47027	1.924	124	2.672	1.497
chr1	19878306	19878806	peak_12803	2.877	169	5.19	3.388
chr1	19925284	19925822	peak_6402	3.414	226	6.423	4.424
chr1	19926545	19927148	peak_1995	4.665	321	12.566	9.864
chr1	19948862	19949362	peak_27080	2.387	161	3.358	1.955
chr1	19989891	19990391	peak_47116	1.921	89	2.665	1.493
chr1	20030392	20030892	peak_44869	1.986	104	2.577	1.441
chr1	20063839	20064339	peak_37226	2.167	127	2.635	1.475
chr1	20089330	20089830	peak_38203	2.146	133	2.655	1.487
chr1	20133515	20134015	peak_19690	2.593	106	3.139	1.8
chr1	20153733	20154323	peak_6029	3.476	237	7.081	4.99
chr1	20154896	20155396	peak_46825	1.931	105	2.334	1.306
chr1	20160150	20160650	peak_15758	2.74	160	4.38	2.732
chr1	20171442	20171942	peak_38802	2.135	131	3.17	1.822
chr1	20185271	20185852	peak_3888	3.897	278	7.67	5.498
chr1	20188808	20189308	peak_32789	2.259	95	2.616	1.464
chr1	20225844	20226344	peak_39441	2.122	94	2.39	1.335
chr1	20375437	20375963	peak_23764	2.468	175	3.191	1.836
chr1	20376005	20376505	peak_17367	2.676	97	3.129	1.793
chr1	20411158	20411658	peak_16936	2.693	179	3.433	2.009
chr1	20426807	20427307	peak_8986	3.133	265	5.597	3.728
chr1	20480296	20480903	peak_13751	2.828	217	4.556	2.871
chr1	20489213	20489713	peak_36179	2.189	124	3.037	1.731
chr1	20496128	20496671	peak_7704	3.258	276	6.211	4.245
chr1	20501821	20502321	peak_13714	2.83	114	3.71	2.213
chr1	20507902	20508449	peak_12503	2.897	175	3.447	2.019
chr1	20601102	20601602	peak_17307	2.678	151	4.49	2.819
chr1	20604133	20604844	peak_38585	2.139	122	2.706	1.518
chr1	20698426	20698926	peak_27485	2.376	137	3.642	2.163
chr1	20733032	20733585	peak_2099	4.604	306	9.793	7.366
chr1	21022152	21022748	peak_3544	3.999	200	10.099	7.638
chr1	21091035	21091550	peak_46070	1.96	150	2.859	1.614
chr1	21229059	21229559	peak_37488	2.161	74	2.349	1.314
chr1	21261648	21262250	peak_4817	3.687	245	6.48	4.473
chr1	21318136	21318636	peak_37208	2.168	131	2.429	1.357
chr1	21349621	21350121	peak_40297	2.104	161	2.675	1.499
chr1	21413920	21414420	peak_47843	1.887	190	2.661	1.491
chr1	21417199	21417699	peak_49940	1.644	96	2.618	1.465
chr1	21453849	21454553	peak_8544	3.174	193	6.96	4.885
chr1	21454947	21455447	peak_47914	1.883	118	3.07	1.753
chr1	21465067	21465650	peak_23650	2.483	101	4.143	2.546
chr1	21517663	21518163	peak_45636	1.971	131	2.327	1.303
chr1	21535795	21536295	peak_26079	2.412	102	2.863	1.617
chr1	21546209	21546709	peak_34258	2.226	130	2.994	1.701
chr1	21638678	21639178	peak_15963	2.731	99	3.139	1.8
chr1	21705517	21706017	peak_37530	2.16	87	2.804	1.579
chr1	21783424	21783924	peak_28187	2.359	152	2.905	1.644
chr1	21801083	21801583	peak_22791	2.499	151	4.349	2.707
chr1	21878753	21879319	peak_23699	2.483	139	2.774	1.559
chr1	21907512	21908309	peak_21326	2.542	128	3.925	2.377
chr1	21925188	21925688	peak_5638	3.538	116	3.966	2.409
chr1	21944349	21944849	peak_27014	2.388	101	2.379	1.329
chr1	21955651	21956151	peak_16103	2.725	214	3.597	2.13
chr1	21972808	21973308	peak_5613	3.542	109	7.166	5.063
chr1	21973894	21974394	peak_30598	2.308	79	2.377	1.329
chr1	21974549	21975354	peak_2249	4.519	281	11.726	9.099
chr1	21997750	21998326	peak_12736	2.88	87	4.711	2.997
chr1	22161001	22161501	peak_30743	2.302	153	2.453	1.37
chr1	22229343	22229843	peak_33086	2.252	127	2.791	1.57
chr1	22266770	22267270	peak_23504	2.483	100	2.442	1.364
chr1	22322735	22323235	peak_25842	2.417	84	2.396	1.339
chr1	22348251	22348850	peak_3242	4.09	331	8.7	6.4
chr1	22380150	22380949	peak_2316	4.48	424	8.841	6.524
chr1	22404356	22404856	peak_12885	2.873	118	3.596	2.129
chr1	22495198	22495698	peak_32350	2.27	96	2.641	1.478
chr1	22617215	22617715	peak_31751	2.28	124	2.695	1.511
chr1	22661496	22661996	peak_36178	2.189	119	2.43	1.357
chr1	22664693	22665283	peak_27754	2.37	105	2.812	1.584
chr1	22676475	22676975	peak_12132	2.915	199	4.446	2.784
chr1	22689472	22689972	peak_26264	2.405	155	3.151	1.808
chr1	22718826	22719326	peak_44866	1.986	120	2.392	1.336
chr1	22735107	22735607	peak_7742	3.252	138	4.423	2.766
chr1	22739606	22740106	peak_25393	2.428	132	2.973	1.688
chr1	22747604	22748158	peak_24238	2.457	109	3	1.705
chr1	22750130	22750630	peak_7712	3.257	185	5.34	3.514
chr1	22765369	22765869	peak_33012	2.255	109	2.423	1.353
chr1	22817349	22817896	peak_16596	2.705	212	3.969	2.411
chr1	22831848	22832461	peak_4585	3.737	301	7.294	5.173
chr1	22863952	22864452	peak_43121	2.041	111	2.374	1.327
chr1	22975627	22976127	peak_27806	2.367	143	3.287	1.904
chr1	22986149	22986649	peak_46125	1.956	130	2.489	1.39
chr1	23010641	23011206	peak_3970	3.878	196	7.415	5.277
chr1	23102164	23102692	peak_8188	3.211	116	3.888	2.349
chr1	23102970	23103470	peak_14649	2.788	82	2.407	1.345
chr1	23199863	23200363	peak_21390	2.541	87	2.589	1.448
chr1	23226920	23227420	peak_39008	2.131	103	2.481	1.386
chr1	23373344	23373844	peak_34137	2.235	81	2.46	1.374
chr1	23377248	23377796	peak_3275	4.083	168	7.089	4.997
chr1	23402118	23402618	peak_39210	2.128	120	2.624	1.468
chr1	23405868	23406368	peak_34140	2.235	99	2.717	1.524
chr1	23537136	23537636	peak_48575	1.837	111	2.339	1.308
chr1	23576946	23577484	peak_3632	3.972	176	8.069	5.846
chr1	23592414	23593037	peak_5535	3.555	179	6.516	4.504
chr1	23673516	23674016	peak_37345	2.166	157	3.493	2.053
chr1	23691479	23692093	peak_10873	2.998	193	4.664	2.959
chr1	23770779	23771279	peak_11314	2.979	114	3.722	2.223
chr1	23776392	23776892	peak_36591	2.181	101	2.638	1.477
chr1	23790048	23790566	peak_11443	2.955	135	3.996	2.432
chr1	23808144	23808652	peak_4471	3.757	227	6.935	4.864
chr1	23809705	23810205	peak_39196	2.128	120	2.328	1.303
chr1	23857331	23857831	peak_20701	2.561	112	3.107	1.779
chr1	23937168	23937668	peak_15145	2.767	78	3.124	1.79
chr1	24021444	24021944	peak_39890	2.114	132	2.66	1.49
chr1	24083929	24084429	peak_19183	2.612	121	3.411	1.993
chr1	24124975	24125475	peak_30113	2.317	140	2.949	1.672
chr1	24129216	24129885	peak_5651	3.534	127	5.388	3.553
chr1	24149782	24150282	peak_20988	2.551	161	3.893	2.353
chr1	24166849	24167349	peak_23387	2.483	95	2.597	1.453
chr1	24248838	24249338	peak_42463	2.055	120	2.423	1.353
chr1	24253679	24254314	peak_12824	2.875	117	3.49	2.051
chr1	24263159	24263659	peak_47343	1.91	100	2.386	1.333
chr1	24265257	24265757	peak_37154	2.169	108	3.005	1.709
chr1	24274352	24274862	peak_15961	2.731	198	4.277	2.65
chr1	24388374	24388874	peak_38960	2.131	103	2.96	1.679
chr1	24409472	24409972	peak_36172	2.189	106	3.059	1.746
chr1	24541926	24542426	peak_40460	2.101	110	2.41	1.346
chr1	24543882	24544618	peak_5165	3.618	119	5.107	3.321
chr1	24567909	24568409	peak_19428	2.601	128	2.827	1.593
chr1	24608347	24608847	peak_42845	2.048	99	2.4	1.341
chr1	24678477	24678977	peak_44166	2.014	154	2.626	1.47
chr1	24683582	24684082	peak_34124	2.235	117	2.604	1.457
chr1	24719946	24720524	peak_13886	2.824	198	3.924	2.377
chr1	24909342	24909842	peak_38639	2.138	155	2.702	1.515
chr1	24911105	24911605	peak_9091	3.124	183	4.335	2.696
chr1	24938033	24938579	peak_30077	2.317	119	2.673	1.498
chr1	24949229	24949729	peak_36347	2.185	132	2.722	1.527
chr1	24954472	24954972	peak_30278	2.312	135	2.818	1.588
chr1	24972227	24972727	peak_5906	3.491	225	6.754	4.708
chr1	25003423	25003923	peak_17224	2.681	142	3.58	2.116
chr1	25018545	25019045	peak_34956	2.214	165	2.429	1.356
chr1	25021395	25021895	peak_29098	2.339	154	2.741	1.539
chr1	25044121	25044621	peak_26650	2.395	82	2.602	1.456
chr1	25082143	25082643	peak_27344	2.379	137	2.584	1.445
chr1	25086440	25086957	peak_18034	2.648	121	3.093	1.769
chr1	25090925	25091441	peak_16030	2.731	250	4.298	2.667
chr1	25107285	25107785	peak_26763	2.394	188	3.111	1.781
chr1	25168364	25168864	peak_4025	3.86	272	7.881	5.682
chr1	25346111	25346611	peak_19736	2.589	73	2.384	1.332
chr1	25361110	25361610	peak_42052	2.066	116	2.658	1.489
chr1	25396405	25396905	peak_44163	2.014	73	2.424	1.354
chr1	25497395	25497895	peak_28238	2.359	95	2.588	1.448
chr1	25506551	25507051	peak_49083	1.788	126	3.056	1.744
chr1	25530680	25531180	peak_15872	2.731	242	4.081	2.497
chr1	25568753	25569353	peak_2271	4.507	239	8.172	5.935
chr1	25585737	25586237	peak_35634	2.201	133	2.432	1.358
chr1	25748317	25748991	peak_21687	2.532	204	3.233	1.866
chr1	25773501	25774001	peak_26382	2.403	143	2.94	1.667
chr1	25791350	25791850	peak_25614	2.423	122	3.122	1.789
chr1	25848381	25848881	peak_44455	2.006	101	2.341	1.31
chr1	25890548	25891048	peak_15589	2.748	166	4.278	2.651
chr1	25901319	25901819	peak_6471	3.405	106	4.22	2.606
chr1	25958452	25958959	peak_9669	3.079	155	5.003	3.235
chr1	25991986	25992486	peak_46905	1.929	101	2.438	1.361
chr1	25998083	25998583	peak_7616	3.268	209	5.679	3.795
chr1	26018898	26019398	peak_45801	1.968	111	2.482	1.386
chr1	26093535	26094035	peak_29003	2.341	66	2.734	1.535
chr1	26260346	26260846	peak_11175	2.979	84	2.763	1.553
chr1	26263399	26263899	peak_34194	2.235	90	2.524	1.41
chr1	26268688	26269188	peak_44535	2.005	130	2.769	1.557
chr1	26284606	26285106	peak_14493	2.795	226	3.765	2.255
chr1	26298253	26298753	peak_29318	2.334	94	2.435	1.36
chr1	26341554	26342054	peak_15322	2.759	102	3.042	1.734
chr1	26350647	26351351	peak_1562	4.966	348	10.485	7.982
chr1	26372024	26372524	peak_33130	2.251	138	2.893	1.636
chr1	26409206	26409756	peak_9281	3.112	207	4.517	2.84
chr1	26447649	26448149	peak_37076	2.17	118	2.853	1.61
chr1	26452038	26452538	peak_30751	2.302	102	2.662	1.491
chr1	26487639	26488139	peak_8271	3.205	71	2.549	1.424
chr1	26539805	26540305	peak_25615	2.423	122	2.713	1.522
chr1	26541642	26542165	peak_26036	2.412	173	2.614	1.463
chr1	26555588	26556197	peak_2830	4.241	248	7.168	5.065
chr1	26744043	26744571	peak_24648	2.45	148	3.588	2.122
chr1	26746163	26746663	peak_39480	2.122	94	2.468	1.378
chr1	26849181	26849681	peak_6724	3.374	256	5.719	3.829
chr1	26872316	26872848	peak_740	6.03	196	9.677	7.262
chr1	26900157	26900657	peak_18552	2.634	122	2.989	1.698
chr1	26990349	26991271	peak_573	6.407	400	15.955	12.951
chr1	27036674	27037174	peak_35333	2.207	120	2.412	1.347
chr1	27074142	27074657	peak_2933	4.197	314	8.778	6.467
chr1	27112066	27112566	peak_18239	2.644	197	3.478	2.042
chr1	27145857	27146357	peak_42822	2.048	165	2.352	1.315
chr1	27191950	27192532	peak_7793	3.25	147	5.51	3.655
chr1	27199084	27199584	peak_29347	2.334	94	2.383	1.331
chr1	27206395	27206895	peak_38304	2.145	108	2.675	1.499
chr1	27220505	27221005	peak_50298	1.541	90	2.464	1.376
chr1	27299959	27300550	peak_6327	3.431	164	4.661	2.957
chr1	27407983	27408483	peak_21784	2.528	168	4.077	2.494
chr1	27418150	27418718	peak_3018	4.167	210	8.348	6.09
chr1	27542301	27543349	peak_10751	3.008	262	4.88	3.134
chr1	27563913	27564413	peak_17864	2.658	182	3.525	2.076
chr1	27565473	27565973	peak_24174	2.457	94	2.375	1.327
chr1	27583826	27584326	peak_41376	2.081	88	2.376	1.328
chr1	27682251	27682851	peak_2798	4.252	274	11.865	9.226
chr1	27689577	27690077	peak_22635	2.504	125	3.574	2.112
chr1	27856209	27856709	peak_26139	2.408	97	2.371	1.325
chr1	27864190	27864690	peak_20620	2.566	93	2.584	1.445
chr1	27992201	27992701	peak_21821	2.526	117	3.424	2.002
chr1	28096047	28096651	peak_3829	3.914	134	6.91	4.842
chr1	28112546	28113250	peak_538	6.507	380	15.955	12.951
chr1	28328635	28329288	peak_6059	3.476	134	4.015	2.446
chr1	28346120	28346620	peak_4606	3.724	225	8.549	6.267
chr1	28352226	28352726	peak_32535	2.264	124	3.11	1.78
chr1	28505666	28506166	peak_12649	2.886	100	2.869	1.62
chr1	28526839	28527347	peak_6562	3.393	164	5.656	3.777
chr1	28588230	28588730	peak_49122	1.784	97	2.907	1.645
chr1	28593512	28594060	peak_3467	4.018	267	8.498	6.222
chr1	28634335	28634835	peak_17374	2.676	106	3.343	1.944
chr1	28636721	28637221	peak_14786	2.781	84	2.569	1.436
chr1	28747945	28748445	peak_10026	3.056	101	3.717	2.219
chr1	28888699	28889199	peak_39512	2.122	94	2.367	1.323
chr1	29239167	29239667	peak_23847	2.465	139	3.071	1.754
chr1	29383849	29384475	peak_11417	2.958	145	4.216	2.603
chr1	29404776	29405276	peak_33030	2.254	139	2.823	1.591
chr1	29445820	29446320	peak_37781	2.157	126	2.443	1.365
chr1	29471711	29472305	peak_26127	2.408	194	3.232	1.865
chr1	29545889	29546389	peak_32699	2.262	123	2.807	1.581
chr1	29563428	29563984	peak_2730	4.28	181	8.72	6.417
chr1	29569942	29570442	peak_20362	2.571	151	3.719	2.221
chr1	29580660	29581265	peak_37317	2.167	162	2.503	1.398
chr1	29675129	29675629	peak_40647	2.097	152	2.629	1.472
chr1	29688538	29689038	peak_41448	2.079	180	2.353	1.316
chr1	29709449	29710152	peak_1343	5.178	438	12.446	9.752
chr1	29802039	29802725	peak_22725	2.502	136	3.155	1.811
chr1	29903575	29904075	peak_43888	2.023	110	2.592	1.449
chr1	29911642	29912142	peak_36904	2.175	103	2.67	1.496
chr1	29974149	29974851	peak_14	11.831	553	15.955	12.951
chr1	30008922	30009453	peak_1239	5.297	256	11.778	9.146
chr1	30028721	30029221	peak_46851	1.931	105	2.4	1.341
chr1	30083746	30084356	peak_562	6.421	375	15.353	12.394
chr1	30092962	30093462	peak_5571	3.55	143	5.749	3.853
chr1	30194908	30195408	peak_30328	2.311	121	2.837	1.6
chr1	30229850	30230449	peak_3278	4.08	308	7.962	5.753
chr1	30255798	30256298	peak_33049	2.254	118	3.062	1.748
chr1	30282887	30283387	peak_46897	1.929	101	2.459	1.373
chr1	30323290	30323790	peak_7730	3.255	120	4.088	2.503
chr1	30331261	30331761	peak_24914	2.44	172	3.076	1.757
chr1	30339417	30339917	peak_36363	2.185	119	2.924	1.656
chr1	30358711	30359211	peak_41058	2.088	143	2.393	1.337
chr1	30379222	30379722	peak_22800	2.499	151	2.938	1.665
chr1	30381462	30381962	peak_20353	2.573	114	3.046	1.737
chr1	30420449	30421033	peak_14217	2.809	225	4.76	3.036
chr1	30463529	30464029	peak_18308	2.64	101	3.069	1.752
chr1	30493216	30493752	peak_24667	2.449	146	4.496	2.824
chr1	30523079	30523579	peak_44046	2.019	122	2.419	1.351
chr1	30525865	30526751	peak_18277	2.641	134	3.129	1.793
chr1	30542451	30542951	peak_29814	2.325	103	2.522	1.409
chr1	30604265	30604765	peak_47586	1.899	130	2.381	1.33
chr1	30635045	30635568	peak_20570	2.566	97	2.867	1.619
chr1	30642964	30643464	peak_16217	2.718	113	3.25	1.878
chr1	30645768	30646268	peak_40984	2.09	202	2.458	1.373
chr1	30665252	30665752	peak_33662	2.242	158	2.558	1.429
chr1	30698052	30698552	peak_16502	2.71	131	3.017	1.717
chr1	30747948	30748552	peak_1531	5.003	403	11.387	8.793
chr1	30769244	30769744	peak_6880	3.352	81	2.978	1.691
chr1	30847412	30847912	peak_17612	2.667	209	3.111	1.781
chr1	30879385	30879885	peak_37768	2.157	139	2.501	1.397
chr1	30902005	30902505	peak_18554	2.634	122	2.443	1.364
chr1	31096993	31097493	peak_35296	2.207	80	2.362	1.321
chr1	31108547	31109047	peak_26679	2.395	82	2.412	1.347
chr1	31149943	31150443	peak_22432	2.51	91	2.561	1.431
chr1	31170738	31171238	peak_8979	3.135	231	5.118	3.329
chr1	31306201	31306701	peak_27975	2.365	102	3.218	1.855
chr1	31311055	31311555	peak_32611	2.262	123	3.165	1.819
chr1	31327305	31327805	peak_46994	1.926	128	2.511	1.402
chr1	31328739	31329239	peak_28829	2.345	85	2.512	1.403
chr1	31371834	31372334	peak_32428	2.267	105	2.499	1.396
chr1	31374543	31375059	peak_31970	2.277	133	2.531	1.414
chr1	31377336	31377836	peak_16852	2.696	76	2.515	1.405
chr1	31426238	31426746	peak_7680	3.261	197	5.759	3.863
chr1	31444661	31445179	peak_2159	4.568	242	10.76	8.229
chr1	31448897	31449397	peak_38904	2.133	116	2.777	1.561
chr1	31453548	31454249	peak_646	6.235	459	15.955	12.951
chr1	31471443	31472155	peak_271	7.573	349	15.955	12.951
chr1	31482970	31483470	peak_45620	1.971	154	3.041	1.733
chr1	31507977	31508477	peak_23692	2.483	95	2.631	1.473
chr1	31508929	31509429	peak_7392	3.294	202	5.005	3.236
chr1	31622104	31622604	peak_9408	3.103	131	3.849	2.319
chr1	31689714	31690248	peak_6401	3.415	282	6.227	4.258
chr1	31701016	31701548	peak_1772	4.807	260	9.205	6.846
chr1	31742155	31742655	peak_18881	2.622	186	3.216	1.854
chr1	31744839	31745629	peak_35258	2.209	129	2.485	1.388
chr1	31753440	31754001	peak_8167	3.212	207	4.747	3.026
chr1	31757986	31758486	peak_28948	2.344	118	2.376	1.328
chr1	31798645	31799150	peak_2866	4.221	255	8.273	6.025
chr1	31855362	31855862	peak_23589	2.483	130	3.823	2.3
chr1	31889295	31889795	peak_22763	2.501	161	3.788	2.272
chr1	31906981	31907481	peak_18848	2.625	74	2.579	1.442
chr1	32052530	32053030	peak_32755	2.259	91	2.338	1.308
chr1	32100292	32100792	peak_30627	2.307	144	3.046	1.736
chr1	32105101	32105601	peak_10693	3.012	99	3.198	1.841
chr1	32158902	32159402	peak_20384	2.57	88	2.736	1.536
chr1	32227254	32228004	peak_10650	3.015	120	3.73	2.229
chr1	32235946	32236446	peak_19706	2.591	167	4.433	2.774
chr1	32249936	32250553	peak_2873	4.221	289	8.78	6.47
chr1	32321652	32322350	peak_127	8.588	334	15.955	12.951
chr1	32364525	32365025	peak_30809	2.302	102	2.681	1.502
chr1	32432135	32432635	peak_48473	1.847	93	2.357	1.318
chr1	32448596	32449096	peak_34800	2.218	141	3.115	1.784
chr1	32498957	32499559	peak_16213	2.718	124	3.634	2.157
chr1	32566950	32567450	peak_39212	2.128	105	2.676	1.499
chr1	32650247	32650747	peak_23447	2.483	145	3.597	2.129
chr1	32673796	32674296	peak_21373	2.541	90	2.652	1.485
chr1	32682150	32682650	peak_30564	2.308	102	2.637	1.476
chr1	32686863	32687363	peak_18172	2.648	80	2.54	1.419
chr1	32706426	32706926	peak_34053	2.235	99	2.348	1.313
chr1	32729815	32730449	peak_3461	4.021	251	8.18	5.942
chr1	32758753	32759395	peak_20158	2.577	125	2.913	1.649
chr1	32759946	32760551	peak_3847	3.906	209	4.931	3.175
chr1	32783738	32784238	peak_23637	2.483	85	2.473	1.381
chr1	32788819	32789686	peak_8042	3.228	78	3.319	1.927
chr1	32857290	32857790	peak_40613	2.099	93	2.498	1.395
chr1	32927487	32927987	peak_13851	2.827	74	2.763	1.553
chr1	32941583	32942211	peak_17219	2.681	119	3.623	2.149
chr1	32953383	32953883	peak_9927	3.062	79	3.112	1.782
chr1	32981036	32981629	peak_41352	2.082	131	2.874	1.624
chr1	33003257	33003757	peak_43065	2.044	107	2.641	1.478
chr1	33043316	33043816	peak_20841	2.554	111	3.164	1.817
chr1	33050038	33050604	peak_10179	3.044	141	5.627	3.753
chr1	33063347	33063866	peak_19880	2.587	147	4.492	2.82
chr1	33065844	33066344	peak_33362	2.248	86	2.74	1.539
chr1	33077729	33078229	peak_11646	2.944	83	3.176	1.826
chr1	33244110	33244677	peak_30426	2.309	123	2.703	1.516
chr1	33342181	33342681	peak_3546	3.999	306	8.031	5.813
chr1	33346857	33347374	peak_28110	2.362	157	3.625	2.15
chr1	33374246	33374859	peak_20318	2.573	171	4.36	2.716
chr1	33384310	33384810	peak_15285	2.761	147	4.46	2.795
chr1	33433639	33434203	peak_2306	4.487	244	10.306	7.823
chr1	33516215	33517022	peak_8899	3.145	143	4.582	2.893
chr1	33560651	33561261	peak_15975	2.731	136	3.557	2.1
chr1	33586121	33586621	peak_44748	2.002	129	2.459	1.373
chr1	33640239	33640739	peak_26030	2.412	136	3.86	2.327
chr1	33804842	33805342	peak_35150	2.21	89	2.434	1.359
chr1	33829729	33830249	peak_20652	2.562	129	4.119	2.527
chr1	33869901	33870401	peak_29784	2.325	206	3.326	1.932
chr1	33897865	33898365	peak_43956	2.022	114	2.429	1.356
chr1	33903102	33903696	peak_25199	2.431	98	2.996	1.703
chr1	33979397	33979897	peak_44847	1.999	161	2.368	1.324
chr1	34092570	34093070	peak_50146	1.592	109	2.39	1.335
chr1	34105304	34105851	peak_41407	2.081	88	2.58	1.443
chr1	34111612	34112112	peak_27596	2.372	129	3.426	2.004
chr1	34182852	34183352	peak_19083	2.615	79	2.734	1.535
chr1	34199804	34200304	peak_900	5.754	208	11.02	8.461
chr1	34250523	34251023	peak_34504	2.223	146	3.547	2.092
chr1	34288496	34288996	peak_40018	2.11	102	2.603	1.456
chr1	34324741	34325290	peak_25022	2.435	118	3.223	1.859
chr1	34360602	34361102	peak_21422	2.541	174	3.985	2.423
chr1	34378942	34379471	peak_4018	3.862	225	7.836	5.642
chr1	34446028	34446551	peak_8355	3.195	176	5.555	3.692
chr1	34452402	34452902	peak_28777	2.346	154	2.993	1.701
chr1	34474476	34474976	peak_29294	2.336	147	3.183	1.83
chr1	34631496	34631996	peak_22195	2.514	81	2.376	1.328
chr1	34678896	34679396	peak_27986	2.365	100	3.097	1.771
chr1	34685246	34685857	peak_31722	2.28	124	3.283	1.902
chr1	34690215	34690850	peak_5828	3.505	132	5.427	3.586
chr1	34726750	34727275	peak_8811	3.152	154	5.156	3.361
chr1	34735530	34736030	peak_17108	2.686	119	3.004	1.708
chr1	34751829	34752329	peak_43894	2.023	110	2.543	1.421
chr1	34763430	34763940	peak_14405	2.801	151	4.351	2.709
chr1	34779455	34779955	peak_37761	2.158	153	2.872	1.622
chr1	34824906	34825419	peak_39004	2.131	108	2.473	1.381
chr1	34952723	34953249	peak_33139	2.251	151	3.488	2.049
chr1	35030869	35031369	peak_28500	2.352	90	2.445	1.365
chr1	35053399	35053955	peak_26377	2.403	139	3.079	1.759
chr1	35063283	35063783	peak_39522	2.122	94	2.503	1.398
chr1	35188329	35188829	peak_40577	2.099	93	2.336	1.307
chr1	35454584	35455084	peak_40207	2.105	106	2.871	1.621
chr1	35543484	35543984	peak_27567	2.372	92	2.498	1.395
chr1	35556109	35556609	peak_22034	2.518	188	4.489	2.818
chr1	35641368	35641868	peak_25304	2.43	150	3.192	1.837
chr1	35728298	35728798	peak_9603	3.086	87	3.018	1.718
chr1	35890001	35890501	peak_31571	2.284	92	2.651	1.485
chr1	35936520	35937020	peak_20076	2.582	78	2.571	1.437
chr1	35952854	35953354	peak_13042	2.865	75	2.86	1.615
chr1	36008450	36009068	peak_3172	4.109	260	10.595	8.08
chr1	36045133	36045633	peak_23283	2.483	109	3.43	2.006
chr1	36172729	36173269	peak_8266	3.205	234	5.669	3.788
chr1	36212736	36213282	peak_14765	2.781	124	3.079	1.759
chr1	36248227	36248750	peak_23317	2.483	148	3.974	2.415
chr1	36290644	36291144	peak_28969	2.341	132	3.089	1.766
chr1	36349902	36350402	peak_8972	3.135	128	2.994	1.701
chr1	36350826	36351468	peak_25343	2.428	132	2.715	1.523
chr1	36373749	36374249	peak_3049	4.157	299	7.854	5.658
chr1	36386330	36386847	peak_10889	2.996	196	4.895	3.147
chr1	36436724	36437224	peak_18983	2.616	145	4.243	2.624
chr1	36486389	36486889	peak_19619	2.596	115	3.421	2
chr1	36489617	36490117	peak_47282	1.913	104	2.993	1.701
chr1	36501542	36502079	peak_13239	2.855	103	3.184	1.831
chr1	36559695	36560195	peak_38738	2.137	99	2.387	1.334
chr1	36578759	36579259	peak_21428	2.541	87	2.486	1.389
chr1	36584791	36585291	peak_37028	2.172	111	2.734	1.535
chr1	36591741	36592241	peak_33244	2.248	86	2.523	1.409
chr1	36609667	36610167	peak_24052	2.46	116	3.285	1.903
chr1	36612381	36612881	peak_32737	2.26	132	2.912	1.648
chr1	36760952	36761553	peak_1957	4.688	406	10.037	7.583
chr1	36773792	36774649	peak_26223	2.406	126	2.972	1.687
chr1	36806312	36806812	peak_39579	2.12	111	2.447	1.367
chr1	36824070	36824712	peak_9244	3.115	138	3.787	2.272
chr1	36869929	36870429	peak_43118	2.041	148	2.447	1.367
chr1	36937377	36937877	peak_39257	2.125	107	2.776	1.561
chr1	37052042	37052542	peak_44522	2.005	109	2.397	1.339
chr1	37095589	37096089	peak_37534	2.16	174	2.396	1.339
chr1	37100249	37100849	peak_1546	4.995	351	13.146	10.385
chr1	37238722	37239323	peak_23406	2.483	232	3.214	1.852
chr1	37240842	37241342	peak_13373	2.849	109	2.756	1.548
chr1	37260982	37261640	peak_29757	2.326	93	2.884	1.63
chr1	37424873	37425373	peak_32984	2.255	109	2.639	1.478
chr1	37454975	37455475	peak_32497	2.266	146	2.352	1.315
chr1	37461829	37462329	peak_45050	1.986	108	2.362	1.321
chr1	37477081	37477581	peak_28403	2.355	147	2.508	1.401
chr1	37479522	37480073	peak_3616	3.972	189	5.423	3.583
chr1	37505206	37505706	peak_31877	2.278	78	2.38	1.33
chr1	37534351	37534951	peak_129	8.566	276	15.955	12.951
chr1	37560134	37560634	peak_48512	1.842	127	2.461	1.374
chr1	37569668	37570168	peak_28839	2.345	129	3.339	1.941
chr1	37690341	37690841	peak_13631	2.837	141	3.449	2.02
chr1	37722242	37722892	peak_15050	2.77	119	3.083	1.762
chr1	37792170	37792670	peak_38727	2.137	137	2.402	1.342
chr1	37946845	37947449	peak_17700	2.663	198	4.045	2.47
chr1	37989772	37990272	peak_27484	2.376	134	2.475	1.382
chr1	37999441	38000051	peak_885	5.781	489	14.321	11.452
chr1	38000373	38000957	peak_4531	3.746	347	6.634	4.605
chr1	38025105	38025605	peak_30439	2.309	93	2.432	1.358
chr1	38064226	38064726	peak_20342	2.573	171	3.093	1.769
chr1	38082734	38083234	peak_46507	1.944	137	2.469	1.379
chr1	38149488	38149988	peak_30714	2.304	116	3.372	1.964
chr1	38171088	38171588	peak_7620	3.267	183	5.545	3.684
chr1	38172239	38172739	peak_39378	2.123	137	3.076	1.757
chr1	38183101	38183653	peak_6715	3.377	205	6.058	4.115
chr1	38213492	38213992	peak_17315	2.678	151	3.498	2.057
chr1	38219990	38220490	peak_29218	2.337	80	2.416	1.35
chr1	38225744	38226244	peak_34296	2.225	121	2.913	1.649
chr1	38246649	38247262	peak_24208	2.457	219	3.542	2.089
chr1	38258062	38258562	peak_35745	2.199	93	2.545	1.422
chr1	38266178	38266678	peak_34147	2.235	148	2.882	1.629
chr1	38344015	38344515	peak_43148	2.041	111	2.326	1.302
chr1	38344707	38345207	peak_37742	2.158	113	2.852	1.61
chr1	38352340	38352840	peak_36350	2.185	110	2.881	1.627
chr1	38369649	38370316	peak_25562	2.424	95	2.585	1.446
chr1	38455774	38456274	peak_11873	2.934	130	3.876	2.339
chr1	38509282	38509782	peak_33465	2.245	104	2.68	1.502
chr1	38531655	38532155	peak_19954	2.582	78	2.591	1.449
chr1	38541208	38541708	peak_36526	2.181	101	2.448	1.367
chr1	38567418	38567918	peak_31034	2.297	115	2.939	1.666
chr1	38725428	38725928	peak_41242	2.086	84	2.347	1.313
chr1	38730844	38731344	peak_33059	2.254	118	3.194	1.839
chr1	38744342	38744842	peak_41702	2.074	154	2.519	1.407
chr1	38785930	38786430	peak_26213	2.406	136	2.996	1.703
chr1	38832107	38832607	peak_39466	2.122	112	2.536	1.417
chr1	38959132	38959632	peak_35391	2.207	80	2.417	1.35
chr1	39003945	39005026	peak_9189	3.115	148	5.498	3.644
chr1	39028532	39029032	peak_32602	2.262	82	2.477	1.383
chr1	39076036	39076536	peak_36535	2.181	143	2.625	1.469
chr1	39183650	39184251	peak_1593	4.95	319	12.538	9.837
chr1	39192049	39192577	peak_4256	3.801	233	8.182	5.944
chr1	39346848	39347348	peak_9645	3.082	211	5.957	4.031
chr1	39390495	39391057	peak_16355	2.715	101	3.806	2.287
chr1	39391960	39392552	peak_11353	2.964	197	6.051	4.109
chr1	39398495	39398995	peak_31532	2.284	138	3.456	2.026
chr1	39407708	39408208	peak_45033	1.986	120	2.583	1.445
chr1	39451174	39451674	peak_3983	3.873	133	6.231	4.261
chr1	39486450	39486950	peak_27626	2.372	124	3.491	2.051
chr1	39504991	39505491	peak_49318	1.756	99	2.438	1.362
chr1	39605751	39606257	peak_22185	2.515	161	4.207	2.596
chr1	39799787	39800452	peak_1528	5.004	156	8.458	6.187
chr1	39866729	39867229	peak_34422	2.224	103	2.658	1.489
chr1	39899731	39900347	peak_14392	2.802	94	2.921	1.654
chr1	39939906	39940406	peak_21120	2.549	85	2.913	1.649
chr1	39976657	39977157	peak_29789	2.325	106	3.257	1.883
chr1	40014991	40015491	peak_13871	2.824	115	3.648	2.167
chr1	40077026	40077526	peak_29972	2.317	90	2.856	1.612
chr1	40327644	40328144	peak_16758	2.7	87	2.769	1.556
chr1	40343084	40343584	peak_20421	2.57	88	3.187	1.834
chr1	40365297	40365797	peak_38772	2.135	133	3.711	2.214
chr1	40394627	40395159	peak_9162	3.117	113	4.553	2.869
chr1	40433190	40433690	peak_16819	2.696	76	2.437	1.361
chr1	40471840	40472460	peak_48496	1.844	113	3.491	2.051
chr1	40571907	40572559	peak_49284	1.761	117	3.025	1.722
chr1	40646309	40646868	peak_29720	2.326	192	3.325	1.931
chr1	40711367	40711867	peak_32639	2.262	123	3.272	1.894
chr1	40751527	40752027	peak_30997	2.297	74	2.37	1.325
chr1	40781450	40782006	peak_7540	3.277	145	3.242	1.873
chr1	40829821	40830321	peak_29261	2.336	127	2.812	1.584
chr1	40875648	40876255	peak_3624	3.972	290	9.488	7.094
chr1	40886599	40887099	peak_24800	2.445	128	3.282	1.901
chr1	40909963	40910463	peak_42031	2.066	104	2.58	1.443
chr1	40919443	40919943	peak_20505	2.568	225	3.18	1.829
chr1	41081386	41081886	peak_19004	2.615	84	2.821	1.59
chr1	41082346	41082955	peak_48657	1.831	59	2.83	1.595
chr1	41109316	41109816	peak_46007	1.964	87	2.451	1.369
chr1	41176350	41176912	peak_43676	2.028	147	3.068	1.752
chr1	41341042	41341663	peak_24113	2.458	99	3.2	1.842
chr1	41428340	41429098	peak_5085	3.631	126	4.524	2.846
chr1	41431544	41432141	peak_18273	2.641	124	3.273	1.894
chr1	41435446	41436050	peak_1566	4.966	360	10.514	8.008
chr1	41452324	41452824	peak_21683	2.532	155	3.818	2.295
chr1	41481988	41482654	peak_6661	3.384	204	4.608	2.914
chr1	41492946	41493446	peak_5575	3.549	243	5.34	3.514
chr1	41505172	41505672	peak_36173	2.189	97	2.334	1.306
chr1	41623054	41623554	peak_43539	2.03	164	2.376	1.328
chr1	41639268	41639973	peak_36100	2.192	164	2.728	1.531
chr1	41651913	41652438	peak_10032	3.056	93	3.401	1.986
chr1	41668802	41669329	peak_8755	3.157	93	3.012	1.713
chr1	41683994	41684494	peak_22842	2.497	171	3.148	1.806
chr1	41694223	41694786	peak_32707	2.262	91	2.893	1.636
chr1	41713532	41714171	peak_7925	3.238	193	5.401	3.564
chr1	41725473	41725973	peak_32679	2.262	82	2.593	1.45
chr1	41727572	41728162	peak_30301	2.311	121	2.855	1.611
chr1	41743436	41743936	peak_18532	2.635	215	4.35	2.708
chr1	41751955	41752455	peak_9721	3.075	192	4.987	3.222
chr1	41767861	41768361	peak_47792	1.89	118	2.437	1.361
chr1	41851695	41852195	peak_30335	2.31	127	2.775	1.561
chr1	41870077	41870577	peak_15053	2.77	106	3.661	2.177
chr1	41895607	41896107	peak_11563	2.948	103	3.545	2.09
chr1	41925635	41926135	peak_42881	2.048	99	2.51	1.402
chr1	41963839	41964382	peak_1289	5.236	209	8.136	5.904
chr1	41994359	41994859	peak_20878	2.554	72	2.352	1.315
chr1	42059087	42059587	peak_38829	2.135	128	2.77	1.557
chr1	42085261	42085761	peak_13443	2.847	90	3.101	1.775
chr1	42192009	42192509	peak_47158	1.919	85	2.356	1.317
chr1	42340034	42340584	peak_11942	2.932	124	4.846	3.107
chr1	42377402	42377902	peak_17072	2.687	95	2.864	1.617
chr1	42399224	42399724	peak_7807	3.248	225	5.641	3.764
chr1	42439847	42440347	peak_2435	4.424	122	6.166	4.206
chr1	42480829	42481329	peak_27723	2.37	105	3.152	1.81
chr1	42502358	42502858	peak_43284	2.037	160	2.826	1.592
chr1	42503248	42503951	peak_9074	3.125	272	6.576	4.555
chr1	42512370	42512870	peak_43204	2.038	119	2.484	1.387
chr1	42513053	42513694	peak_7921	3.238	179	5.882	3.967
chr1	42533058	42533558	peak_5963	3.476	153	6.314	4.332
chr1	42601522	42602055	peak_7828	3.247	118	4.513	2.837
chr1	42613769	42614269	peak_36314	2.185	88	2.506	1.4
chr1	42628131	42628631	peak_34039	2.235	81	2.354	1.317
chr1	42646027	42646527	peak_13531	2.841	144	4.086	2.501
chr1	42756828	42757328	peak_24730	2.447	143	3.552	2.096
chr1	42899824	42900324	peak_36286	2.188	163	2.475	1.382
chr1	42942007	42942507	peak_10261	3.037	165	4.857	3.116
chr1	42952974	42953574	peak_12099	2.917	173	3.539	2.086
chr1	42967053	42967553	peak_26263	2.405	160	3.403	1.988
chr1	42973249	42973785	peak_29514	2.33	122	2.981	1.693
chr1	42980328	42980852	peak_4168	3.821	305	8.364	6.104
chr1	43063964	43064464	peak_29806	2.325	103	2.495	1.393
chr1	43069650	43070150	peak_4868	3.678	237	6.261	4.286
chr1	43084076	43084576	peak_34049	2.235	86	2.691	1.508
chr1	43120165	43120665	peak_19181	2.612	169	4.723	3.007
chr1	43152754	43153254	peak_24808	2.445	197	3.899	2.357
chr1	43206551	43207373	peak_5831	3.505	249	6.716	4.675
chr1	43214970	43215470	peak_41763	2.073	96	2.39	1.335
chr1	43221915	43222415	peak_27273	2.383	99	2.761	1.551
chr1	43246977	43247477	peak_10498	3.021	74	3.265	1.889
chr1	43321219	43321719	peak_16221	2.718	217	3.879	2.342
chr1	43372850	43373650	peak_228	7.807	482	15.955	12.951
chr1	43399302	43399802	peak_9687	3.079	124	4.69	2.98
chr1	43404040	43404540	peak_35844	2.196	115	2.353	1.316
chr1	43472349	43472959	peak_856	5.83	317	15.955	12.951
chr1	43475838	43476453	peak_637	6.248	302	15.955	12.951
chr1	43545513	43546013	peak_9979	3.059	154	3.538	2.086
chr1	43582173	43582673	peak_27245	2.383	168	2.87	1.621
chr1	43648255	43648758	peak_7453	3.285	110	3.852	2.322
chr1	43786849	43787460	peak_24059	2.459	113	3.394	1.981
chr1	43803635	43804135	peak_27929	2.366	81	2.589	1.448
chr1	43929488	43929988	peak_5532	3.555	179	5.785	3.885
chr1	44044206	44044752	peak_29212	2.337	203	3.21	1.85
chr1	44077434	44077934	peak_38331	2.144	95	2.46	1.374
chr1	44155060	44155560	peak_25376	2.428	88	2.741	1.539
chr1	44213178	44213678	peak_15337	2.759	150	3.715	2.217
chr1	44283483	44283983	peak_24632	2.45	163	3.632	2.155
chr1	44315342	44315842	peak_15714	2.743	117	2.943	1.668
chr1	44485474	44485974	peak_32986	2.255	111	2.955	1.676
chr1	44531895	44532479	peak_22244	2.514	126	3.344	1.944
chr1	44555777	44556277	peak_20612	2.566	93	2.903	1.642
chr1	44688708	44689208	peak_12475	2.897	70	2.509	1.401
chr1	44799655	44800155	peak_7109	3.327	134	3.755	2.248
chr1	44807537	44808151	peak_461	6.734	556	15.955	12.951
chr1	44924644	44925250	peak_14832	2.781	100	3.837	2.31
chr1	44948855	44949449	peak_24520	2.452	87	2.702	1.515
chr1	44954940	44955440	peak_44091	2.017	65	2.639	1.478
chr1	45011888	45012388	peak_22380	2.511	177	3.484	2.046
chr1	45084707	45085207	peak_34299	2.225	121	2.54	1.419
chr1	45114531	45115031	peak_48451	1.848	67	2.47	1.38
chr1	45134405	45134905	peak_11636	2.944	84	3.232	1.866
chr1	45142095	45142595	peak_25757	2.421	78	2.34	1.309
chr1	45179766	45180266	peak_44089	2.017	130	3.009	1.711
chr1	45246616	45247157	peak_14968	2.772	144	4.684	2.976
chr1	45266269	45266769	peak_2538	4.37	172	7.355	5.226
chr1	45270358	45270858	peak_30065	2.317	126	3.542	2.088
chr1	45284351	45285082	peak_12935	2.869	104	3.577	2.114
chr1	45297449	45298150	peak_2438	4.419	267	10.494	7.99
chr1	45335868	45336368	peak_47958	1.88	106	2.496	1.394
chr1	45513547	45514047	peak_17883	2.658	117	3.95	2.397
chr1	45522028	45522528	peak_41153	2.086	126	2.493	1.392
chr1	45540671	45541171	peak_29705	2.326	89	2.394	1.337
chr1	45588548	45589081	peak_9267	3.112	119	4.45	2.787
chr1	45687879	45688379	peak_39443	2.122	141	2.651	1.484
chr1	45759717	45760217	peak_21108	2.549	77	2.526	1.411
chr1	45802651	45803151	peak_24221	2.457	188	3.721	2.222
chr1	45809371	45809871	peak_8067	3.228	104	3.357	1.953
chr1	45871947	45872564	peak_5661	3.533	200	7.151	5.05
chr1	45892400	45892900	peak_10210	3.041	162	6.21	4.244
chr1	45927314	45927814	peak_36319	2.185	73	2.611	1.461
chr1	45979226	45979785	peak_7873	3.242	111	4.924	3.17
chr1	46027018	46027518	peak_15096	2.767	78	2.605	1.457
chr1	46058363	46058863	peak_46335	1.949	106	2.409	1.346
chr1	46114805	46115305	peak_19337	2.607	84	2.764	1.554
chr1	46173503	46174003	peak_35206	2.21	138	2.348	1.314
chr1	46183097	46183667	peak_6399	3.416	227	5.811	3.907
chr1	46214325	46214825	peak_6300	3.431	76	3.05	1.739
chr1	46260499	46261065	peak_14702	2.787	174	4.037	2.463
chr1	46269159	46269659	peak_14376	2.802	79	2.69	1.508
chr1	46328061	46328561	peak_48823	1.815	111	2.458	1.373
chr1	46329018	46329551	peak_39954	2.11	71	2.903	1.642
chr1	46340334	46340834	peak_28087	2.363	138	2.488	1.39
chr1	46390793	46391293	peak_44491	2.006	101	2.34	1.309
chr1	46444549	46445111	peak_16416	2.712	100	2.529	1.413
chr1	46483527	46484027	peak_34940	2.214	107	2.535	1.416
chr1	46673681	46674181	peak_29994	2.317	139	3.375	1.967
chr1	46728350	46728922	peak_4463	3.757	227	7.267	5.149
chr1	46754543	46755043	peak_19830	2.589	73	2.599	1.454
chr1	46788482	46788982	peak_49016	1.798	134	2.882	1.628
chr1	46835522	46836050	peak_20319	2.573	57	2.75	1.545
chr1	46846297	46846797	peak_18531	2.635	191	5.131	3.34
chr1	46857709	46858209	peak_49712	1.688	102	2.486	1.388
chr1	46904647	46905147	peak_42999	2.045	70	2.359	1.319
chr1	46964119	46964652	peak_47980	1.878	92	3.242	1.873
chr1	46976247	46976747	peak_19358	2.607	105	2.83	1.595
chr1	47006255	47006879	peak_26614	2.396	150	3.8	2.282
chr1	47107649	47108195	peak_18115	2.648	128	4.337	2.698
chr1	47114848	47115348	peak_50311	1.537	65	2.606	1.457
chr1	47133211	47133752	peak_50203	1.572	101	2.546	1.422
chr1	47138790	47139290	peak_40121	2.11	106	2.733	1.534
chr1	47209885	47210385	peak_13746	2.828	161	4.082	2.498
chr1	47488585	47489085	peak_15864	2.731	89	3.073	1.755
chr1	47510504	47511004	peak_20480	2.569	121	3.265	1.889
chr1	47555812	47556312	peak_34139	2.235	130	2.39	1.336
chr1	47563191	47563691	peak_31517	2.284	95	2.371	1.325
chr1	47573820	47574320	peak_35811	2.197	146	2.661	1.491
chr1	47637942	47638442	peak_28168	2.359	114	2.394	1.337
chr1	47644075	47644575	peak_43103	2.041	111	2.492	1.392
chr1	47650197	47650697	peak_29150	2.338	124	2.668	1.494
chr1	47671240	47671750	peak_4966	3.656	127	4.155	2.555
chr1	47697211	47697711	peak_40187	2.106	123	2.392	1.337
chr1	47732434	47733048	peak_337	7.225	295	15.955	12.951
chr1	47750900	47751527	peak_41746	2.073	122	2.635	1.475
chr1	47783864	47784364	peak_44184	2.013	150	2.343	1.311
chr1	47816611	47817111	peak_23058	2.483	95	2.949	1.672
chr1	47848240	47848740	peak_42447	2.055	120	2.357	1.318
chr1	47872821	47873321	peak_21744	2.529	163	3.874	2.338
chr1	47906027	47906565	peak_13119	2.861	123	4.088	2.502
chr1	47913420	47913920	peak_30717	2.303	171	3.521	2.073
chr1	47918140	47918640	peak_47434	1.906	142	2.326	1.302
chr1	47941933	47942443	peak_42320	2.06	112	2.55	1.425
chr1	48068346	48068920	peak_7105	3.327	167	5.205	3.401
chr1	48204268	48204768	peak_48720	1.826	114	2.411	1.347
chr1	48210148	48210663	peak_47931	1.882	72	3.014	1.715
chr1	48214723	48215223	peak_24939	2.438	166	3.727	2.226
chr1	48277383	48277883	peak_48584	1.837	111	2.805	1.579
chr1	48288450	48289265	peak_23752	2.469	184	3.807	2.287
chr1	48290812	48291449	peak_45031	1.986	69	2.743	1.541
chr1	48329540	48330040	peak_37916	2.152	91	2.387	1.334
chr1	48333109	48333609	peak_37162	2.169	83	2.408	1.345
chr1	48440798	48441477	peak_39692	2.117	162	3.816	2.294
chr1	48517946	48518446	peak_50347	1.52	101	2.4	1.341
chr1	48523470	48524112	peak_6568	3.393	82	3.36	1.956
chr1	48532930	48533446	peak_19521	2.599	186	4.556	2.872
chr1	48543929	48544518	peak_20130	2.579	161	3.892	2.352
chr1	48751410	48752353	peak_16210	2.718	109	3.499	2.057
chr1	48780950	48781593	peak_23112	2.483	190	4.48	2.81
chr1	48801617	48802371	peak_33378	2.246	95	2.785	1.567
chr1	48891438	48891938	peak_26698	2.395	86	2.597	1.452
chr1	48944718	48945218	peak_47179	1.918	112	2.506	1.4
chr1	48955507	48956007	peak_45742	1.968	111	2.367	1.323
chr1	48970060	48970560	peak_3471	4.018	117	4.504	2.83
chr1	49424557	49425057	peak_20247	2.576	83	2.761	1.551
chr1	49551430	49552289	peak_16832	2.696	160	3.707	2.211
chr1	49566750	49567250	peak_46073	1.959	142	2.769	1.556
chr1	49802234	49802734	peak_49230	1.77	83	2.698	1.513
chr1	49880516	49881088	peak_48663	1.83	145	2.977	1.691
chr1	49934852	49935649	peak_23790	2.467	195	5.037	3.263
chr1	50024520	50025020	peak_41665	2.075	117	2.733	1.534
chr1	50074775	50075275	peak_25738	2.421	78	2.613	1.462
chr1	50187230	50187730	peak_20493	2.568	150	4.425	2.768
chr1	50246837	50247474	peak_635	6.248	178	10.55	8.04
chr1	50256923	50257454	peak_14128	2.814	109	3.976	2.416
chr1	50430251	50430751	peak_27510	2.375	110	2.897	1.639
chr1	50479145	50479650	peak_32368	2.27	96	2.864	1.617
chr1	50603447	50604053	peak_979	5.653	153	9.501	7.106
chr1	50910145	50910853	peak_4230	3.807	322	8.355	6.096
chr1	50940221	50940721	peak_17924	2.657	107	4.282	2.654
chr1	50954700	50955200	peak_24260	2.455	89	2.511	1.402
chr1	51035840	51036354	peak_6302	3.431	180	6.355	4.366
chr1	51078234	51078757	peak_3773	3.927	128	4.071	2.49
chr1	51170290	51170790	peak_14129	2.814	85	3.361	1.957
chr1	51331256	51331756	peak_36195	2.189	119	2.434	1.359
chr1	51350819	51351319	peak_18022	2.648	128	3.602	2.133
chr1	51378901	51379401	peak_45827	1.967	103	2.441	1.363
chr1	51622403	51622903	peak_22625	2.505	127	3.395	1.981
chr1	51637009	51637509	peak_12048	2.922	153	5.013	3.243
chr1	51690134	51690684	peak_19372	2.607	77	2.62	1.466
chr1	51910831	51911331	peak_31824	2.28	146	3.377	1.968
chr1	51912940	51913440	peak_20686	2.561	98	3.154	1.81
chr1	51969196	51969820	peak_9139	3.121	220	6.273	4.296
chr1	51978018	51978518	peak_26046	2.412	102	3.152	1.809
chr1	52006027	52006527	peak_49801	1.672	101	2.545	1.422
chr1	52009684	52010251	peak_5345	3.586	189	5.541	3.681
chr1	52345222	52345722	peak_40432	2.102	131	2.673	1.498
chr1	52460144	52460644	peak_45090	1.986	124	2.654	1.486
chr1	52631344	52631911	peak_25586	2.424	97	2.69	1.508
chr1	52651790	52652290	peak_18589	2.632	126	3.496	2.055
chr1	52772419	52772919	peak_44695	2.003	121	2.467	1.378
chr1	52822021	52822521	peak_35980	2.195	94	2.55	1.425
chr1	53006138	53006638	peak_50012	1.625	72	2.943	1.669
chr1	53046865	53047365	peak_30867	2.3	88	2.352	1.316
chr1	53089487	53089987	peak_19186	2.612	142	3.079	1.759
chr1	53107536	53108089	peak_18613	2.63	196	4.992	3.226
chr1	53158987	53159571	peak_37212	2.167	113	2.682	1.503
chr1	53163384	53163884	peak_42438	2.057	87	2.374	1.327
chr1	53265524	53266024	peak_44086	2.017	130	2.425	1.354
chr1	53347338	53347838	peak_20450	2.57	88	2.44	1.363
chr1	53350815	53351315	peak_17736	2.662	146	3.603	2.134
chr1	53359959	53360459	peak_42755	2.05	128	2.501	1.397
chr1	53403460	53403960	peak_37636	2.16	87	2.565	1.434
chr1	53413184	53413684	peak_19594	2.596	120	3.733	2.231
chr1	53574775	53575275	peak_31728	2.28	101	2.353	1.316
chr1	53578363	53578863	peak_11598	2.946	89	3.348	1.947
chr1	53586698	53587198	peak_17714	2.663	118	3.403	1.987
chr1	53625165	53625665	peak_39908	2.114	132	2.882	1.628
chr1	53733949	53734484	peak_17735	2.662	134	4.596	2.904
chr1	53758146	53758654	peak_20389	2.57	137	3.83	2.305
chr1	53804558	53805104	peak_5059	3.641	112	5.313	3.491
chr1	53811139	53811740	peak_12640	2.888	221	4.546	2.864
chr1	53838424	53838924	peak_20043	2.582	112	3.216	1.854
chr1	53909809	53910309	peak_39843	2.115	115	2.62	1.466
chr1	53957049	53957660	peak_5505	3.559	258	7.667	5.494
chr1	54016355	54016855	peak_20204	2.576	177	3.882	2.344
chr1	54024033	54024533	peak_29380	2.334	94	2.552	1.426
chr1	54094001	54094501	peak_28431	2.353	124	3.079	1.759
chr1	54207747	54208247	peak_21391	2.541	87	2.854	1.611
chr1	54335722	54336222	peak_22009	2.518	160	3.522	2.074
chr1	54378220	54378720	peak_31416	2.288	161	2.984	1.695
chr1	54413276	54413776	peak_27631	2.372	131	3.086	1.764
chr1	54425004	54425504	peak_27952	2.365	100	2.489	1.39
chr1	54448744	54449478	peak_21598	2.535	117	2.764	1.554
chr1	54460771	54461271	peak_36280	2.188	177	2.877	1.625
chr1	54503047	54503547	peak_29551	2.329	145	3.477	2.041
chr1	54506484	54506984	peak_26484	2.4	157	2.816	1.586
chr1	54514630	54515130	peak_29351	2.334	94	2.394	1.337
chr1	54614017	54614517	peak_37381	2.165	109	2.746	1.542
chr1	54677334	54677834	peak_11273	2.979	84	2.441	1.363
chr1	54712789	54713289	peak_24128	2.458	107	2.789	1.569
chr1	54794367	54794867	peak_30774	2.302	110	2.545	1.422
chr1	54850869	54851369	peak_11556	2.948	114	3.354	1.951
chr1	54860931	54861431	peak_36428	2.185	114	2.601	1.455
chr1	54869048	54869623	peak_1621	4.93	139	8.57	6.286
chr1	54873367	54873867	peak_38440	2.143	82	2.337	1.308
chr1	54876909	54877409	peak_15009	2.772	67	2.364	1.321
chr1	54898874	54899374	peak_26940	2.39	90	3.867	2.332
chr1	54918716	54919216	peak_38043	2.152	117	2.878	1.626
chr1	54919416	54919990	peak_18948	2.618	191	4.464	2.798
chr1	54924282	54924782	peak_50384	1.504	106	2.586	1.446
chr1	54951956	54952456	peak_47076	1.922	135	2.671	1.496
chr1	54955535	54956060	peak_27667	2.372	110	2.779	1.562
chr1	54971264	54971764	peak_47544	1.901	111	2.431	1.358
chr1	54979122	54979656	peak_9017	3.132	167	4.495	2.822
chr1	55018933	55019620	peak_25792	2.419	151	3.426	2.004
chr1	55059948	55060501	peak_9898	3.062	236	5.063	3.284
chr1	55233322	55233876	peak_4761	3.7	232	7.976	5.765
chr1	55281167	55281667	peak_8715	3.16	78	3.1	1.774
chr1	55287049	55287656	peak_5390	3.579	209	7.533	5.379
chr1	55310516	55311016	peak_15798	2.731	188	4.762	3.038
chr1	55331242	55331742	peak_33403	2.246	95	2.328	1.303
chr1	55333466	55334101	peak_4148	3.828	244	7.123	5.026
chr1	55428850	55429852	peak_21	11.054	576	15.955	12.951
chr1	55430076	55430576	peak_19685	2.593	141	3.392	1.979
chr1	55443552	55444052	peak_34927	2.214	126	2.972	1.687
chr1	55510424	55510999	peak_9895	3.062	74	2.758	1.549
chr1	55567763	55568490	peak_31998	2.276	110	2.981	1.693
chr1	55573046	55573650	peak_1687	4.879	251	10.712	8.187
chr1	55580373	55580873	peak_26302	2.404	94	2.832	1.597
chr1	55686876	55687376	peak_31614	2.284	92	2.735	1.536
chr1	55696259	55696759	peak_45684	1.97	123	2.416	1.35
chr1	55718639	55719259	peak_3651	3.959	303	8.873	6.551
chr1	55725344	55725844	peak_40258	2.105	113	2.741	1.539
chr1	55787797	55788403	peak_30312	2.311	137	2.931	1.661
chr1	55823469	55823969	peak_47684	1.894	103	2.465	1.376
chr1	55827115	55827855	peak_23392	2.483	107	2.682	1.503
chr1	55919544	55920044	peak_42576	2.054	111	2.683	1.504
chr1	55996320	55996820	peak_50104	1.603	71	2.628	1.471
chr1	56022746	56023334	peak_38449	2.143	83	2.72	1.526
chr1	56025747	56026366	peak_7043	3.334	155	6.025	4.088
chr1	56064044	56064659	peak_30136	2.317	110	2.778	1.562
chr1	56235890	56236390	peak_21765	2.528	112	3.625	2.151
chr1	56331642	56332262	peak_15801	2.731	151	4.819	3.084
chr1	56414723	56415223	peak_4994	3.653	136	4.78	3.053
chr1	56435280	56435780	peak_47795	1.887	114	2.42	1.352
chr1	56448914	56449464	peak_14072	2.814	203	4.808	3.076
chr1	56452982	56453557	peak_20138	2.578	135	3.87	2.335
chr1	56461208	56461708	peak_19516	2.599	163	4.122	2.53
chr1	56502532	56503059	peak_8463	3.186	105	3.64	2.162
chr1	56535148	56535702	peak_25598	2.424	90	2.719	1.525
chr1	56627579	56628079	peak_41638	2.077	92	2.591	1.449
chr1	56688348	56688941	peak_412	6.919	209	14.085	11.24
chr1	56755873	56756373	peak_2276	4.504	127	6.807	4.752
chr1	56846569	56847146	peak_26057	2.412	107	3.781	2.267
chr1	56866536	56867036	peak_34080	2.235	81	2.486	1.388
chr1	56953302	56953802	peak_13035	2.865	87	2.916	1.65
chr1	56993460	56993960	peak_24660	2.45	74	2.545	1.422
chr1	57028058	57028558	peak_41011	2.09	101	2.594	1.451
chr1	57112137	57112656	peak_22313	2.512	111	2.776	1.561
chr1	57131277	57131777	peak_25653	2.421	93	2.638	1.477
chr1	57188092	57188592	peak_20527	2.566	93	3.333	1.937
chr1	57280122	57280680	peak_8641	3.166	211	6.697	4.659
chr1	57293185	57293685	peak_42766	2.048	99	2.6	1.454
chr1	57316477	57316977	peak_47424	1.906	119	2.417	1.35
chr1	57385120	57385620	peak_24370	2.454	84	2.811	1.583
chr1	57489573	57490073	peak_10725	3.009	107	4.236	2.618
chr1	57590872	57591372	peak_43783	2.026	109	2.816	1.586
chr1	57596724	57597224	peak_15107	2.767	78	2.759	1.55
chr1	57674573	57675166	peak_3925	3.89	98	4.5	2.827
chr1	57728268	57728768	peak_19468	2.6	104	2.827	1.593
chr1	57806753	57807364	peak_5847	3.502	145	6.474	4.467
chr1	57831530	57832157	peak_7923	3.238	170	6.59	4.568
chr1	58011988	58012488	peak_34089	2.235	90	2.442	1.364
chr1	58095351	58095919	peak_22546	2.508	125	3.231	1.865
chr1	58116345	58116845	peak_11200	2.979	90	3.744	2.239
chr1	58119745	58120334	peak_4689	3.711	144	6.207	4.241
chr1	58131953	58132453	peak_33484	2.245	104	3.08	1.76
chr1	58175125	58175625	peak_15102	2.767	99	3.402	1.987
chr1	58189422	58189922	peak_34077	2.235	90	2.468	1.378
chr1	58206732	58207283	peak_2211	4.543	261	11.108	8.541
chr1	58293381	58293881	peak_32545	2.264	114	3.093	1.769
chr1	58378953	58379453	peak_36682	2.179	110	2.856	1.612
chr1	58395243	58395866	peak_1354	5.161	291	13.578	10.777
chr1	58432628	58433128	peak_26636	2.396	111	2.438	1.362
chr1	58435614	58436114	peak_39746	2.116	98	2.456	1.372
chr1	58464278	58464778	peak_16347	2.715	82	2.831	1.596
chr1	58465152	58465652	peak_38735	2.137	99	2.357	1.318
chr1	58573717	58574217	peak_40899	2.091	160	2.78	1.563
chr1	58618313	58618813	peak_5550	3.552	95	3.825	2.301
chr1	58727241	58727850	peak_3223	4.097	255	9.896	7.457
chr1	58755444	58756052	peak_4252	3.807	253	8.508	6.23
chr1	58757246	58757746	peak_14096	2.814	68	2.492	1.392
chr1	58805898	58806398	peak_29268	2.336	127	3.709	2.213
chr1	58848756	58849256	peak_31018	2.297	185	2.93	1.66
chr1	58859644	58860144	peak_37555	2.16	87	2.452	1.37
chr1	58866125	58866625	peak_28437	2.353	109	2.934	1.663
chr1	58881230	58881949	peak_15930	2.731	184	3.945	2.393
chr1	58883223	58883857	peak_6127	3.456	180	6.365	4.374
chr1	58902562	58903062	peak_32377	2.27	96	2.335	1.307
chr1	58919563	58920169	peak_37309	2.167	96	2.39	1.335
chr1	58958157	58958657	peak_42624	2.052	124	3.055	1.743
chr1	58985799	58986299	peak_42323	2.06	112	2.654	1.486
chr1	59100982	59101556	peak_10178	3.044	221	5.992	4.06
chr1	59125202	59125702	peak_18212	2.648	112	3.75	2.244
chr1	59143123	59143623	peak_2195	4.552	165	8.239	5.994
chr1	59201661	59202161	peak_15125	2.767	78	2.89	1.634
chr1	59206806	59207306	peak_33479	2.245	104	2.393	1.337
chr1	59212039	59212539	peak_48478	1.847	119	2.389	1.335
chr1	59333449	59334028	peak_26295	2.404	183	3.629	2.153
chr1	59361651	59362254	peak_6676	3.383	218	6.969	4.893
chr1	59390217	59390741	peak_1372	5.143	162	9.044	6.703
chr1	59418869	59419369	peak_10536	3.021	73	2.627	1.47
chr1	59427049	59427656	peak_28392	2.355	188	3.12	1.788
chr1	59532948	59533453	peak_32510	2.266	101	2.638	1.476
chr1	59556808	59557308	peak_38184	2.147	160	2.793	1.572
chr1	59570445	59570945	peak_45077	1.986	100	2.523	1.409
chr1	59624429	59624973	peak_6435	3.411	158	6.459	4.455
chr1	59653448	59654001	peak_43942	2.022	173	2.985	1.696
chr1	59657814	59658314	peak_26764	2.394	140	3.758	2.25
chr1	59672710	59673210	peak_21454	2.54	186	4.57	2.883
chr1	59707197	59707697	peak_45565	1.974	159	2.545	1.422
chr1	59730416	59731461	peak_12918	2.871	185	5.273	3.458
chr1	59856608	59857108	peak_30284	2.312	149	3.463	2.031
chr1	59880107	59880607	peak_30397	2.309	93	2.966	1.683
chr1	59886919	59887562	peak_6736	3.371	224	9.077	6.732
chr1	59899016	59899516	peak_18354	2.638	85	2.986	1.696
chr1	59914652	59915152	peak_46686	1.937	156	3.019	1.718
chr1	59917170	59917670	peak_29134	2.338	127	3.202	1.844
chr1	59938335	59938835	peak_38372	2.144	97	3.334	1.937
chr1	59986056	59986556	peak_25294	2.43	137	3.287	1.904
chr1	60043232	60043732	peak_47070	1.922	120	2.343	1.311
chr1	60091139	60091680	peak_31015	2.297	92	2.548	1.424
chr1	60106629	60107129	peak_44228	2.011	81	2.431	1.358
chr1	60133138	60133687	peak_7224	3.31	128	5.101	3.316
chr1	60187611	60188111	peak_12214	2.908	109	4.669	2.963
chr1	60240858	60241358	peak_49262	1.766	66	2.618	1.465
chr1	60255543	60256066	peak_17505	2.671	159	4.802	3.071
chr1	60266126	60266626	peak_25358	2.428	91	3.038	1.731
chr1	60281488	60281988	peak_46051	1.961	154	2.346	1.312
chr1	60360079	60360579	peak_43859	2.024	106	2.532	1.415
chr1	60490037	60490726	peak_23748	2.469	185	4.818	3.084
chr1	60573676	60574284	peak_2780	4.26	170	8.659	6.364
chr1	60640000	60640633	peak_23301	2.483	140	4.579	2.891
chr1	60671900	60672400	peak_41898	2.069	100	2.5	1.396
chr1	60694171	60694671	peak_21688	2.532	123	4.223	2.608
chr1	60770531	60771116	peak_29666	2.328	176	3.794	2.277
chr1	60774405	60774905	peak_46253	1.951	55	2.406	1.344
chr1	60831718	60832218	peak_48513	1.842	141	2.328	1.303
chr1	60842921	60843421	peak_40819	2.094	97	2.417	1.35
chr1	60894768	60895268	peak_35367	2.207	80	2.358	1.318
chr1	60918665	60919165	peak_21141	2.549	82	2.56	1.431
chr1	60938044	60938544	peak_38469	2.143	82	2.484	1.387
chr1	60957953	60958453	peak_18202	2.648	113	3.837	2.31
chr1	60961106	60961664	peak_26768	2.394	143	3.384	1.973
chr1	60972677	60973177	peak_6988	3.34	148	6.248	4.276
chr1	60990129	60990629	peak_28907	2.345	85	2.495	1.394
chr1	61038389	61038889	peak_14368	2.802	83	2.864	1.617
chr1	61142749	61143249	peak_38696	2.137	99	2.668	1.494
chr1	61241357	61241882	peak_4620	3.724	139	5.55	3.688
chr1	61255737	61256237	peak_22969	2.483	80	2.423	1.353
chr1	61271079	61271579	peak_8838	3.145	82	3.246	1.875
chr1	61337850	61338451	peak_19728	2.591	167	3.984	2.423
chr1	61385731	61386231	peak_26831	2.393	106	3.308	1.919
chr1	61455253	61455753	peak_6468	3.405	105	4.133	2.538
chr1	61652910	61653872	peak_19854	2.587	112	3.035	1.729
chr1	61724879	61725559	peak_14710	2.786	206	3.847	2.318
chr1	61812613	61813113	peak_33385	2.246	95	2.472	1.381
chr1	61864348	61864848	peak_45931	1.966	125	2.46	1.374
chr1	61866743	61867258	peak_21863	2.524	151	4.393	2.742
chr1	61873539	61874049	peak_3451	4.026	256	8.961	6.629
chr1	61966520	61967161	peak_4797	3.692	206	7.334	5.208
chr1	62357718	62358218	peak_14369	2.802	100	2.738	1.537
chr1	62423780	62424280	peak_33590	2.244	122	3.046	1.736
chr1	62433752	62434339	peak_31514	2.284	115	3.185	1.832
chr1	62622764	62623264	peak_13791	2.827	103	2.912	1.648
chr1	62689495	62689995	peak_754	5.997	157	10.136	7.671
chr1	62694644	62695144	peak_39353	2.124	77	2.389	1.335
chr1	62754934	62755474	peak_32503	2.266	148	3.963	2.407
chr1	62757356	62757856	peak_50243	1.563	85	2.608	1.459
chr1	62894889	62895468	peak_35215	2.21	95	2.41	1.346
chr1	63033138	63033638	peak_8747	3.157	103	3.826	2.301
chr1	63059432	63059952	peak_11327	2.979	107	3.279	1.898
chr1	63204072	63204572	peak_12359	2.903	76	2.861	1.615
chr1	63326199	63326699	peak_28221	2.359	95	2.523	1.41
chr1	63345846	63346346	peak_38547	2.14	125	2.682	1.503
chr1	63662601	63663101	peak_32903	2.257	127	2.622	1.467
chr1	63672570	63673070	peak_13702	2.832	168	4.569	2.882
chr1	63674249	63674867	peak_5754	3.518	249	7.427	5.288
chr1	63726564	63727064	peak_34621	2.221	85	2.368	1.324
chr1	63739424	63739924	peak_30551	2.308	79	2.405	1.344
chr1	63746364	63746864	peak_22889	2.483	162	3.765	2.255
chr1	63846778	63847278	peak_36978	2.172	140	2.551	1.425
chr1	63859782	63860282	peak_11934	2.932	130	4.412	2.757
chr1	64006651	64007155	peak_2134	4.582	213	9.63	7.22
chr1	64035268	64035768	peak_40707	2.097	124	2.529	1.413
chr1	64066155	64066655	peak_47858	1.887	114	2.379	1.33
chr1	64186447	64186947	peak_19620	2.596	183	4.213	2.6
chr1	64192202	64192754	peak_43459	2.032	176	2.415	1.349
chr1	64230986	64231486	peak_6299	3.431	86	3.638	2.16
chr1	64262478	64262978	peak_40491	2.101	129	2.603	1.456
chr1	64309531	64310031	peak_18980	2.616	137	3.833	2.307
chr1	64324617	64325117	peak_33329	2.248	86	2.516	1.405
chr1	64368759	64369259	peak_22154	2.516	85	2.496	1.394
chr1	64411029	64411529	peak_22886	2.483	105	3.382	1.972
chr1	64536141	64536641	peak_13772	2.827	74	2.806	1.58
chr1	64687435	64687979	peak_10926	2.979	138	4.599	2.907
chr1	64691340	64691840	peak_21534	2.538	138	3.86	2.327
chr1	64728643	64729143	peak_43022	2.044	107	2.64	1.478
chr1	64822474	64822974	peak_23005	2.483	90	2.887	1.632
chr1	64829751	64830251	peak_23004	2.483	90	2.796	1.573
chr1	64858091	64858591	peak_37993	2.152	117	2.479	1.384
chr1	64879003	64879503	peak_15279	2.762	99	3.43	2.006
chr1	64910434	64910958	peak_24915	2.44	117	3.475	2.04
chr1	64915767	64916349	peak_6928	3.346	180	6.433	4.433
chr1	64934224	64934775	peak_14207	2.814	204	4.715	3
chr1	64980988	64981488	peak_35204	2.21	138	3.286	1.904
chr1	65054754	65055254	peak_10370	3.024	67	2.658	1.489
chr1	65061030	65061530	peak_26708	2.395	91	2.703	1.516
chr1	65158635	65159135	peak_37597	2.16	87	2.607	1.458
chr1	65221945	65222554	peak_2210	4.543	261	10.435	7.937
chr1	65260854	65261354	peak_43503	2.031	90	2.331	1.305
chr1	65339289	65339956	peak_38475	2.143	105	2.623	1.468
chr1	65351505	65352005	peak_38781	2.135	86	2.345	1.312
chr1	65407901	65408401	peak_40602	2.099	102	2.876	1.625
chr1	65429649	65430218	peak_3271	4.083	187	8.137	5.905
chr1	65455844	65456430	peak_30285	2.312	135	3.961	2.405
chr1	65476193	65476693	peak_42562	2.054	91	2.509	1.401
chr1	65554655	65555379	peak_10955	2.979	167	5.024	3.252
chr1	65564338	65564838	peak_16224	2.718	108	4.258	2.635
chr1	65631083	65631583	peak_22118	2.516	76	2.759	1.55
chr1	65652008	65652645	peak_8974	3.135	102	3.246	1.876
chr1	65724975	65725475	peak_15749	2.741	138	4.419	2.763
chr1	65725682	65726182	peak_33607	2.244	113	3.013	1.714
chr1	65927760	65928260	peak_12785	2.88	102	2.999	1.704
chr1	65946380	65946880	peak_14551	2.793	92	3.205	1.846
chr1	65948612	65949112	peak_46408	1.947	98	2.33	1.304
chr1	66143490	66143990	peak_22617	2.505	111	3.333	1.937
chr1	66173670	66174170	peak_20696	2.561	100	3.067	1.751
chr1	66231023	66231523	peak_9788	3.07	68	2.858	1.613
chr1	66271111	66271611	peak_25235	2.431	118	3.407	1.99
chr1	66301101	66301601	peak_44945	1.986	100	2.497	1.395
chr1	66316710	66317210	peak_6631	3.386	75	3.191	1.836
chr1	66371322	66371822	peak_37986	2.152	104	2.692	1.509
chr1	66422749	66423249	peak_48837	1.814	95	2.368	1.324
chr1	66446285	66446785	peak_28013	2.365	100	3.322	1.929
chr1	66462150	66462700	peak_2063	4.626	198	9.042	6.701
chr1	66480719	66481219	peak_36174	2.189	119	3.978	2.418
chr1	66505312	66505812	peak_34607	2.221	85	2.528	1.412
chr1	66511204	66511704	peak_40295	2.104	89	2.755	1.547
chr1	66520049	66520549	peak_30745	2.302	102	3.334	1.937
chr1	66543394	66543894	peak_42349	2.057	145	2.875	1.624
chr1	66564149	66564751	peak_670	6.171	261	15.654	12.671
chr1	66592110	66592610	peak_49517	1.724	125	2.827	1.593
chr1	66598634	66599134	peak_40662	2.097	76	2.381	1.331
chr1	66633279	66633779	peak_35400	2.207	80	2.433	1.359
chr1	66773008	66773508	peak_28667	2.349	140	3.77	2.259
chr1	66848023	66848560	peak_15232	2.762	92	3.366	1.96
chr1	66944591	66945091	peak_6750	3.369	104	3.802	2.283
chr1	66995994	66996494	peak_48938	1.806	120	2.442	1.364
chr1	67060691	67061191	peak_39035	2.13	133	3.181	1.83
chr1	67087574	67088074	peak_41629	2.077	92	2.5	1.396
chr1	67146545	67147045	peak_43736	2.026	102	2.633	1.474
chr1	67147692	67148192	peak_27292	2.381	163	3.616	2.143
chr1	67162821	67163405	peak_1612	4.935	163	8.549	6.267
chr1	67182463	67182963	peak_12025	2.924	132	3.5	2.058
chr1	67215150	67215854	peak_15774	2.739	186	4.632	2.933
chr1	67333686	67334186	peak_39129	2.128	95	2.484	1.387
chr1	67372118	67372618	peak_42724	2.051	95	2.509	1.401
chr1	67512956	67513456	peak_49757	1.682	105	2.43	1.357
chr1	67534552	67535150	peak_1428	5.094	284	13.628	10.823
chr1	67587830	67588379	peak_6896	3.352	85	3.126	1.791
chr1	67634064	67634564	peak_41652	2.075	117	2.441	1.363
chr1	67686607	67687153	peak_7379	3.295	202	6.576	4.555
chr1	67700533	67701122	peak_8682	3.16	157	4.503	2.829
chr1	67724849	67725489	peak_22924	2.483	131	4.196	2.587
chr1	67726113	67726613	peak_18997	2.615	85	2.928	1.658
chr1	67738352	67738908	peak_21114	2.549	90	2.535	1.416
chr1	67752099	67752599	peak_39808	2.116	98	2.645	1.481
chr1	67818954	67819454	peak_14026	2.814	191	4.86	3.118
chr1	67831940	67832440	peak_29418	2.332	172	3.326	1.932
chr1	67874667	67875167	peak_30865	2.3	104	2.856	1.612
chr1	67890046	67890546	peak_1985	4.676	113	6.056	4.114
chr1	67979174	67979674	peak_19532	2.597	68	2.392	1.337
chr1	68077448	68078085	peak_12455	2.897	106	2.775	1.56
chr1	68093155	68093655	peak_35751	2.199	155	2.452	1.369
chr1	68128154	68128654	peak_41202	2.086	105	2.715	1.523
chr1	68180367	68180867	peak_48760	1.821	110	2.392	1.337
chr1	68197782	68198282	peak_4841	3.683	99	4.527	2.848
chr1	68269546	68270152	peak_4962	3.656	131	4.635	2.936
chr1	68313730	68314230	peak_33397	2.246	96	2.865	1.617
chr1	68384150	68385371	peak_346	7.2	348	15.955	12.951
chr1	68459896	68460396	peak_3927	3.89	129	5.311	3.49
chr1	68800048	68800578	peak_3408	4.043	136	6.119	4.167
chr1	68843462	68843962	peak_29440	2.332	113	3.22	1.857
chr1	68863860	68864360	peak_33658	2.242	158	2.827	1.593
chr1	68923253	68923890	peak_17587	2.669	179	5.511	3.656
chr1	69055050	69055851	peak_812	5.905	483	15.955	12.951
chr1	69258455	69258955	peak_10795	3.005	115	4.428	2.77
chr1	69382329	69382926	peak_14502	2.793	229	5.53	3.671
chr1	69498834	69499334	peak_20026	2.582	128	3.837	2.31
chr1	69551550	69552149	peak_2851	4.229	275	10.353	7.866
chr1	69595093	69595593	peak_40296	2.104	89	2.383	1.332
chr1	69794922	69795422	peak_19009	2.615	79	2.489	1.39
chr1	69888032	69888889	peak_22611	2.505	111	3.927	2.379
chr1	69932791	69933291	peak_19012	2.615	79	2.546	1.423
chr1	69976752	69977358	peak_4012	3.865	202	8.816	6.502
chr1	69982949	69983531	peak_8744	3.158	182	6.475	4.469
chr1	70090670	70091170	peak_37144	2.169	83	2.393	1.337
chr1	70102769	70103269	peak_35049	2.212	98	2.531	1.414
chr1	70156554	70157054	peak_355	7.165	213	15.353	12.394
chr1	70504366	70504866	peak_26931	2.39	77	2.519	1.407
chr1	70592871	70593371	peak_32884	2.257	50	2.635	1.475
chr1	70762677	70763177	peak_33248	2.248	86	2.367	1.323
chr1	70764711	70765211	peak_44953	1.986	92	2.411	1.347
chr1	70776389	70776889	peak_34114	2.235	81	2.335	1.307
chr1	70939562	70940062	peak_28048	2.364	119	3.064	1.749
chr1	71080933	71081569	peak_29652	2.328	223	3.542	2.088
chr1	71215632	71216132	peak_13355	2.85	132	6.047	4.106
chr1	71303821	71304321	peak_17160	2.681	98	2.971	1.686
chr1	71378877	71379377	peak_49303	1.757	92	2.86	1.615
chr1	71396449	71396949	peak_49005	1.8	87	2.405	1.343
chr1	71456849	71457349	peak_28182	2.359	95	2.968	1.685
chr1	71490405	71490905	peak_38452	2.143	82	2.595	1.452
chr1	71513444	71514047	peak_3645	3.972	181	7.185	5.079
chr1	71571399	71571899	peak_12861	2.873	81	2.641	1.478
chr1	71638007	71638550	peak_17495	2.672	140	4.399	2.747
chr1	71804753	71805278	peak_44934	1.986	74	3.078	1.758
chr1	72000741	72001351	peak_633	6.251	263	15.176	12.236
chr1	72034749	72035352	peak_9153	3.118	169	5.435	3.593
chr1	72059143	72059650	peak_5625	3.538	114	5.66	3.78
chr1	72149042	72149547	peak_10005	3.056	93	3.219	1.856
chr1	72284544	72285044	peak_43838	2.024	106	2.599	1.454
chr1	72463137	72463637	peak_50047	1.619	75	2.384	1.332
chr1	72678258	72678758	peak_19313	2.607	100	3.248	1.877
chr1	72858499	72858999	peak_14046	2.814	96	3.019	1.718
chr1	72877120	72877620	peak_46006	1.964	87	2.434	1.359
chr1	72891984	72892484	peak_46524	1.943	90	2.327	1.303
chr1	73203021	73203521	peak_37613	2.16	87	2.572	1.438
chr1	73220836	73221336	peak_27897	2.366	81	2.343	1.311
chr1	73383173	73383673	peak_31765	2.28	110	3.154	1.81
chr1	73472729	73473322	peak_14267	2.804	118	3.481	2.044
chr1	73593310	73593810	peak_32827	2.259	91	2.773	1.559
chr1	73781188	73781688	peak_7583	3.269	94	4.078	2.495
chr1	73838354	73838854	peak_10537	3.021	73	2.959	1.679
chr1	73973890	73974390	peak_45984	1.965	91	2.396	1.339
chr1	74010106	74010606	peak_29253	2.337	103	2.777	1.561
chr1	74014481	74014981	peak_31492	2.287	175	2.698	1.513
chr1	74222658	74223158	peak_48361	1.855	127	2.485	1.388
chr1	74450434	74450934	peak_42210	2.061	89	2.662	1.491
chr1	74453503	74454003	peak_18163	2.648	111	3.739	2.236
chr1	74487631	74488131	peak_6000	3.476	118	4.597	2.905
chr1	74715949	74716649	peak_1807	4.782	260	12.503	9.804
chr1	74731352	74731933	peak_10933	2.979	150	4.485	2.815
chr1	74733018	74733518	peak_11564	2.947	184	4.53	2.851
chr1	74799213	74799773	peak_7803	3.25	79	2.835	1.599
chr1	74876919	74877419	peak_46508	1.944	140	2.589	1.448
chr1	74986736	74987236	peak_48896	1.809	153	2.799	1.576
chr1	75014742	75015242	peak_9707	3.079	93	3.968	2.41
chr1	75034277	75034777	peak_6387	3.417	121	4.2	2.59
chr1	75092027	75092552	peak_19713	2.591	167	4.098	2.51
chr1	75112282	75112849	peak_28117	2.359	190	4.038	2.464
chr1	75165815	75166315	peak_13977	2.814	68	2.433	1.359
chr1	75257303	75257803	peak_43952	2.022	122	2.685	1.505
chr1	75371815	75372373	peak_10992	2.979	107	2.98	1.692
chr1	75375919	75376419	peak_29101	2.339	146	4.791	3.062
chr1	75376824	75377356	peak_48669	1.829	101	3.35	1.949
chr1	75525949	75526584	peak_3180	4.108	182	8.495	6.219
chr1	75644965	75645465	peak_32905	2.257	50	2.523	1.409
chr1	75677519	75678019	peak_47594	1.898	107	2.983	1.694
chr1	75697457	75697957	peak_34245	2.226	147	3.715	2.217
chr1	75785826	75786326	peak_22807	2.499	175	3.399	1.984
chr1	75953472	75953972	peak_23022	2.483	110	3.229	1.863
chr1	75960717	75961323	peak_23027	2.483	120	5.855	3.945
chr1	76006165	76006884	peak_22396	2.51	94	3.239	1.871
chr1	76035364	76035864	peak_25863	2.417	73	2.365	1.322
chr1	76068533	76069033	peak_2397	4.434	135	7.529	5.376
chr1	76123940	76124850	peak_10328	3.029	134	4.276	2.65
chr1	76133945	76134445	peak_23813	2.466	151	3.814	2.292
chr1	76189302	76189802	peak_27069	2.387	125	3.634	2.157
chr1	76279298	76279798	peak_23033	2.483	110	3.06	1.746
chr1	76425650	76426170	peak_7683	3.26	151	6.571	4.551
chr1	76479280	76479780	peak_18801	2.625	74	2.398	1.34
chr1	76671138	76671638	peak_25715	2.421	78	2.407	1.345
chr1	76673803	76674303	peak_27126	2.383	91	2.699	1.513
chr1	76738262	76738842	peak_9006	3.132	82	3.982	2.421
chr1	76843940	76844440	peak_49094	1.788	108	2.395	1.338
chr1	76885774	76886274	peak_47898	1.883	91	2.383	1.331
chr1	76896168	76896668	peak_48211	1.862	75	2.459	1.373
chr1	76919167	76919667	peak_11779	2.938	109	3.56	2.102
chr1	76944846	76945369	peak_10012	3.056	97	3.161	1.816
chr1	76949350	76949871	peak_2993	4.177	150	6.438	4.437
chr1	76989936	76990436	peak_37671	2.159	100	2.756	1.548
chr1	77004934	77005641	peak_22989	2.483	107	2.799	1.575
chr1	77039677	77040419	peak_36763	2.177	114	3.121	1.788
chr1	77137610	77138110	peak_27893	2.366	81	2.53	1.413
chr1	77322213	77322713	peak_16586	2.706	109	4.201	2.591
chr1	77435232	77435732	peak_20452	2.57	88	2.749	1.544
chr1	77487575	77488075	peak_40346	2.104	113	2.496	1.394
chr1	77682357	77682857	peak_8864	3.145	181	4.762	3.038
chr1	77824130	77824630	peak_34339	2.225	112	3.12	1.787
chr1	77964856	77965370	peak_8754	3.157	109	4.682	2.974
chr1	77978814	77979314	peak_29837	2.324	117	2.563	1.433
chr1	77983439	77983939	peak_49316	1.756	99	2.907	1.645
chr1	78054975	78055475	peak_18867	2.622	132	3.891	2.351
chr1	78113114	78113614	peak_14878	2.781	158	5.089	3.306
chr1	78158862	78159456	peak_35417	2.207	200	2.836	1.599
chr1	78172098	78172598	peak_38426	2.143	82	2.393	1.337
chr1	78257690	78258190	peak_31144	2.294	146	2.965	1.682
chr1	78274577	78275077	peak_24460	2.452	79	2.524	1.41
chr1	78277212	78277712	peak_37339	2.166	205	3.093	1.769
chr1	78286542	78287042	peak_30849	2.3	88	2.664	1.492
chr1	78339962	78340788	peak_16817	2.696	114	3.977	2.417
chr1	78344684	78345184	peak_36026	2.193	53	2.473	1.381
chr1	78526496	78526996	peak_26494	2.4	87	2.846	1.606
chr1	78534066	78534566	peak_46734	1.935	113	2.677	1.5
chr1	78551464	78551964	peak_29407	2.334	105	2.648	1.483
chr1	78607895	78608395	peak_44909	1.986	116	2.6	1.455
chr1	78622449	78622949	peak_14996	2.772	67	2.399	1.34
chr1	78629535	78630035	peak_13487	2.844	63	2.33	1.304
chr1	78705976	78706713	peak_32932	2.257	102	2.814	1.585
chr1	78748881	78749381	peak_14353	2.802	81	2.979	1.692
chr1	78872676	78873176	peak_28268	2.359	114	4.277	2.65
chr1	79098010	79098510	peak_28255	2.359	93	2.649	1.483
chr1	79136974	79137474	peak_28206	2.359	76	2.344	1.312
chr1	79138089	79138672	peak_43590	2.029	130	3.061	1.747
chr1	79193033	79193533	peak_32667	2.262	82	2.496	1.394
chr1	79270235	79270735	peak_42376	2.057	116	2.573	1.439
chr1	79272515	79273074	peak_14491	2.795	157	5.112	3.325
chr1	79516695	79517248	peak_17209	2.681	120	4.042	2.467
chr1	79702236	79702736	peak_48043	1.874	117	3.444	2.017
chr1	79894183	79894755	peak_18391	2.638	114	3.012	1.714
chr1	79912133	79912633	peak_41196	2.086	105	2.513	1.404
chr1	79929435	79929935	peak_8741	3.158	161	5.723	3.832
chr1	80054057	80054651	peak_20040	2.582	210	4.769	3.044
chr1	80138080	80138580	peak_49377	1.746	109	2.363	1.321
chr1	80211605	80212105	peak_13891	2.824	93	3.215	1.853
chr1	80504349	80504889	peak_10921	2.979	125	3.885	2.347
chr1	80592006	80592506	peak_5802	3.511	138	5.682	3.798
chr1	80608396	80608896	peak_39317	2.124	84	2.613	1.462
chr1	80694410	80694910	peak_36383	2.185	88	2.459	1.373
chr1	80962926	80963426	peak_9468	3.096	113	4.167	2.564
chr1	81114222	81114722	peak_22124	2.516	76	2.605	1.457
chr1	81135374	81135874	peak_44601	2.005	105	2.563	1.432
chr1	81170190	81170690	peak_40775	2.094	97	2.409	1.345
chr1	81208343	81208897	peak_20853	2.554	132	2.677	1.5
chr1	81445956	81446456	peak_35189	2.21	102	2.74	1.538
chr1	81550421	81550921	peak_34692	2.22	106	3.235	1.867
chr1	81620842	81621342	peak_42127	2.064	135	2.712	1.521
chr1	81654005	81654505	peak_40350	2.104	89	2.516	1.405
chr1	81703704	81704204	peak_29849	2.324	117	3.666	2.181
chr1	81803594	81804094	peak_12326	2.903	114	3.742	2.238
chr1	81900014	81900620	peak_8696	3.16	79	2.832	1.596
chr1	82062324	82062824	peak_3331	4.063	103	4.829	3.092
chr1	82125223	82125723	peak_25628	2.423	122	3.759	2.251
chr1	82225352	82225852	peak_42627	2.052	124	2.786	1.567
chr1	82226080	82226580	peak_14049	2.814	68	2.468	1.379
chr1	82368427	82368927	peak_37943	2.152	95	2.848	1.607
chr1	82545506	82546006	peak_18794	2.625	74	2.586	1.446
chr1	82565105	82565605	peak_47539	1.901	111	2.43	1.357
chr1	82622348	82622909	peak_33281	2.248	172	3.766	2.256
chr1	82623621	82624328	peak_29068	2.341	99	2.828	1.594
chr1	82795523	82796023	peak_23670	2.483	96	3.015	1.715
chr1	82796850	82797350	peak_32780	2.259	91	2.526	1.411
chr1	82927711	82928211	peak_45808	1.968	124	2.485	1.388
chr1	82935893	82936393	peak_5219	3.611	80	3.61	2.139
chr1	82961046	82961568	peak_30097	2.317	77	2.549	1.425
chr1	83066310	83066810	peak_41025	2.089	123	2.903	1.642
chr1	83124119	83124619	peak_41732	2.073	96	2.525	1.411
chr1	83182118	83182618	peak_26523	2.4	107	3.559	2.101
chr1	83208548	83209048	peak_49951	1.641	119	2.614	1.463
chr1	83251264	83251764	peak_39993	2.11	68	2.726	1.53
chr1	83263651	83264151	peak_42071	2.066	104	2.92	1.653
chr1	83343717	83344217	peak_37901	2.152	79	2.972	1.687
chr1	83555801	83556301	peak_35926	2.195	84	2.568	1.436
chr1	83573759	83574259	peak_42561	2.054	91	2.435	1.36
chr1	83628123	83628623	peak_27361	2.379	116	3.033	1.728
chr1	83738665	83739165	peak_33748	2.235	126	3.08	1.76
chr1	83741249	83741857	peak_2032	4.648	234	11.69	9.066
chr1	83901488	83901988	peak_24217	2.457	94	3.36	1.956
chr1	84103312	84103850	peak_20753	2.559	89	2.849	1.608
chr1	84117759	84118259	peak_28808	2.345	106	2.77	1.557
chr1	84173934	84174446	peak_26941	2.39	91	2.625	1.469
chr1	84247505	84248005	peak_43579	2.029	94	2.49	1.39
chr1	84341887	84342387	peak_9234	3.115	69	2.848	1.607
chr1	84365444	84366093	peak_8151	3.215	135	5.511	3.656
chr1	84376097	84376597	peak_24378	2.454	97	2.864	1.617
chr1	84391852	84392352	peak_32371	2.27	96	3.119	1.787
chr1	84412182	84412682	peak_46540	1.943	90	2.359	1.319
chr1	84442712	84443321	peak_21837	2.525	178	3.326	1.932
chr1	84572760	84573260	peak_18376	2.638	110	3.356	1.953
chr1	84585647	84586193	peak_588	6.372	238	12.028	9.374
chr1	84596606	84597106	peak_13985	2.814	85	3.164	1.818
chr1	84599246	84599746	peak_22233	2.514	92	3.039	1.732
chr1	84619559	84620059	peak_23450	2.483	122	3.503	2.06
chr1	84712197	84712954	peak_17670	2.666	110	3.827	2.302
chr1	84758559	84759059	peak_35938	2.195	84	2.346	1.312
chr1	84854248	84854852	peak_497	6.613	293	15.955	12.951
chr1	84883958	84884458	peak_16964	2.692	111	3.9	2.358
chr1	84945863	84946363	peak_24094	2.459	104	3.23	1.864
chr1	84947133	84947707	peak_16389	2.712	108	2.73	1.532
chr1	84998682	84999182	peak_36566	2.181	101	2.458	1.373
chr1	85328849	85329452	peak_907	5.75	362	15.955	12.951
chr1	85438242	85438742	peak_23587	2.483	90	3.05	1.739
chr1	85447948	85448448	peak_35054	2.212	98	2.873	1.623
chr1	85556249	85556749	peak_14019	2.814	108	3.802	2.284
chr1	85581744	85582244	peak_26983	2.388	101	2.71	1.52
chr1	85584156	85584656	peak_23622	2.483	81	2.671	1.496
chr1	85598838	85599338	peak_44014	2.02	118	2.598	1.453
chr1	85607037	85607754	peak_16153	2.721	263	4.014	2.446
chr1	85609307	85609807	peak_33979	2.235	81	2.479	1.384
chr1	85641690	85642190	peak_48936	1.806	120	2.613	1.462
chr1	85748255	85748755	peak_50054	1.618	88	2.329	1.303
chr1	85927043	85927543	peak_37115	2.169	105	3.118	1.786
chr1	86004548	86005048	peak_43179	2.039	115	2.729	1.531
chr1	86201942	86202442	peak_30508	2.308	79	2.542	1.42
chr1	86339337	86339837	peak_25837	2.417	146	3.304	1.917
chr1	86340990	86341490	peak_21076	2.549	77	2.483	1.387
chr1	86409360	86409968	peak_7949	3.234	267	6.076	4.13
chr1	86416252	86416752	peak_22639	2.504	118	3.629	2.153
chr1	86429824	86430324	peak_19132	2.613	111	3.752	2.246
chr1	86542678	86543178	peak_38422	2.143	82	2.432	1.358
chr1	86633606	86634260	peak_23574	2.483	145	4.009	2.442
chr1	86648187	86648687	peak_6670	3.383	112	5.518	3.661
chr1	86788387	86788887	peak_11568	2.946	90	3.612	2.141
chr1	86789685	86790185	peak_35165	2.21	89	2.598	1.453
chr1	86802322	86802822	peak_44631	2.004	113	3.145	1.804
chr1	86813868	86814492	peak_42480	2.055	128	2.686	1.505
chr1	87174714	87175214	peak_15820	2.731	135	4.285	2.657
chr1	87224248	87224788	peak_9777	3.07	119	3.544	2.09
chr1	87252507	87253007	peak_45720	1.969	121	2.535	1.416
chr1	87267226	87267726	peak_12431	2.897	79	2.492	1.392
chr1	87284520	87285020	peak_41132	2.086	126	2.458	1.373
chr1	87346201	87346701	peak_33195	2.249	90	2.6	1.455
chr1	87428080	87428580	peak_36145	2.191	83	2.45	1.368
chr1	87472079	87472579	peak_48505	1.844	104	2.397	1.339
chr1	87684844	87685344	peak_22429	2.51	112	3.451	2.022
chr1	87720520	87721020	peak_30599	2.308	95	2.684	1.504
chr1	87795118	87795751	peak_7159	3.321	224	7.572	5.413
chr1	87795902	87796402	peak_13457	2.847	88	3.267	1.89
chr1	87805854	87806354	peak_46696	1.937	117	2.679	1.501
chr1	87956010	87956510	peak_12876	2.873	118	3.5	2.058
chr1	88001422	88001922	peak_10096	3.05	86	3.598	2.131
chr1	88035450	88036152	peak_172	8.177	507	15.955	12.951
chr1	88144223	88144723	peak_13644	2.837	80	3.062	1.748
chr1	88175552	88176247	peak_695	6.131	446	15.955	12.951
chr1	88243530	88244030	peak_16313	2.715	101	3.422	2.001
chr1	88311895	88312395	peak_2820	4.243	135	5.752	3.856
chr1	88327549	88328072	peak_663	6.188	162	11.006	8.45
chr1	88341664	88342164	peak_39122	2.128	137	3.516	2.069
chr1	88433462	88433962	peak_13139	2.86	144	4.155	2.555
chr1	88488116	88488696	peak_6427	3.414	110	5.023	3.251
chr1	88528741	88529267	peak_2406	4.431	128	7.055	4.967
chr1	88595243	88595743	peak_39674	2.117	81	2.441	1.363
chr1	88647137	88647749	peak_6461	3.408	151	6.263	4.288
chr1	88801749	88802352	peak_831	5.876	292	15.955	12.951
chr1	88898445	88898945	peak_46300	1.949	106	2.331	1.305
chr1	88924640	88925202	peak_22765	2.501	172	4.142	2.545
chr1	88972535	88973035	peak_34492	2.223	94	2.717	1.524
chr1	88982450	88983149	peak_38501	2.141	154	3.53	2.08
chr1	89045155	89045657	peak_2280	4.504	145	8.167	5.931
chr1	89057815	89058315	peak_42512	2.054	91	2.566	1.435
chr1	89125794	89126294	peak_7856	3.244	101	3.985	2.423
chr1	89275296	89275796	peak_27875	2.366	81	2.439	1.362
chr1	89306034	89306653	peak_5871	3.497	162	6.705	4.665
chr1	89316751	89317251	peak_30765	2.302	102	2.386	1.333
chr1	89515879	89516379	peak_21165	2.548	164	4.175	2.571
chr1	89587749	89588262	peak_9991	3.058	144	5.003	3.235
chr1	89636105	89636765	peak_4329	3.786	122	6.321	4.338
chr1	89752793	89753293	peak_44727	2.003	121	3.169	1.821
chr1	89754537	89755233	peak_31587	2.284	101	2.869	1.62
chr1	89760604	89761104	peak_34491	2.223	94	2.567	1.435
chr1	89791359	89791859	peak_38315	2.144	95	2.524	1.41
chr1	89952728	89953546	peak_24951	2.438	152	3.858	2.326
chr1	90062835	90063519	peak_38704	2.137	142	3.285	1.903
chr1	90102595	90103095	peak_40529	2.099	93	2.427	1.355
chr1	90153113	90153686	peak_23728	2.483	175	4.661	2.957
chr1	90219400	90219900	peak_43090	2.041	122	2.68	1.502
chr1	90329868	90330368	peak_29802	2.325	107	2.924	1.656
chr1	90387520	90388080	peak_27164	2.383	101	2.938	1.665
chr1	90403088	90403588	peak_18698	2.628	148	4.399	2.747
chr1	90494539	90495039	peak_31502	2.287	152	2.652	1.485
chr1	90544319	90544819	peak_26282	2.404	103	3.084	1.763
chr1	90554610	90555110	peak_50172	1.584	67	2.46	1.374
chr1	90613260	90613760	peak_46917	1.929	101	2.383	1.332
chr1	90746419	90746919	peak_35038	2.212	98	2.837	1.6
chr1	90764851	90765661	peak_34596	2.221	85	2.707	1.518
chr1	90768646	90769351	peak_991	5.639	201	10.493	7.989
chr1	90819799	90820299	peak_30075	2.317	84	2.384	1.332
chr1	91055810	91056350	peak_8805	3.153	137	5.819	3.914
chr1	91098348	91098856	peak_3876	3.902	143	5.498	3.645
chr1	91141557	91142057	peak_28515	2.352	90	2.705	1.517
chr1	91224937	91225469	peak_8443	3.186	93	3.302	1.915
chr1	91445413	91445913	peak_36081	2.193	53	2.932	1.661
chr1	91529871	91530371	peak_34594	2.221	85	2.659	1.489
chr1	91552567	91553067	peak_46281	1.951	131	2.49	1.39
chr1	91553938	91554689	peak_32879	2.257	100	2.736	1.536
chr1	91604859	91605359	peak_33792	2.235	128	2.625	1.469
chr1	91609576	91610076	peak_13712	2.832	156	4.35	2.708
chr1	91697039	91697539	peak_33184	2.249	77	2.42	1.352
chr1	91713053	91713567	peak_8211	3.209	131	3.962	2.406
chr1	91718788	91719424	peak_31217	2.293	165	3.548	2.093
chr1	91741359	91741956	peak_3329	4.063	90	3.802	2.283
chr1	91806765	91807265	peak_14464	2.796	120	3.618	2.145
chr1	91827326	91827956	peak_5182	3.616	233	8.549	6.267
chr1	91864104	91864604	peak_35146	2.21	90	2.523	1.409
chr1	92031048	92031576	peak_42747	2.05	139	2.981	1.693
chr1	92271921	92272421	peak_38806	2.135	86	2.591	1.449
chr1	92279688	92280188	peak_23500	2.483	196	2.999	1.705
chr1	92341249	92341749	peak_41121	2.086	84	2.527	1.412
chr1	92388641	92389141	peak_25018	2.436	175	3.213	1.852
chr1	92404595	92405095	peak_8800	3.155	108	3.959	2.403
chr1	92474088	92474588	peak_18388	2.638	85	2.792	1.571
chr1	92683871	92684371	peak_44136	2.015	71	2.609	1.46
chr1	92804743	92805352	peak_3301	4.076	210	8.632	6.34
chr1	92808068	92808690	peak_8918	3.145	96	3.328	1.933
chr1	92891526	92892449	peak_8021	3.228	108	3.969	2.411
chr1	92951127	92951627	peak_39809	2.116	98	2.802	1.577
chr1	93032986	93033486	peak_40535	2.099	93	2.413	1.348
chr1	93277493	93277993	peak_21092	2.549	77	3.703	2.208
chr1	93288822	93289322	peak_45680	1.97	119	2.581	1.444
chr1	93338351	93338858	peak_3495	4.012	209	9.309	6.937
chr1	93440140	93440649	peak_19920	2.586	159	4.284	2.656
chr1	93505158	93505658	peak_15035	2.772	67	2.734	1.535
chr1	93509505	93510005	peak_47111	1.921	147	2.711	1.521
chr1	93567303	93567803	peak_31961	2.277	133	2.956	1.676
chr1	93575651	93576151	peak_44026	2.019	122	2.481	1.386
chr1	93579680	93580180	peak_28154	2.359	133	2.81	1.583
chr1	93591338	93591838	peak_46174	1.954	125	2.498	1.395
chr1	93605681	93606181	peak_12438	2.897	70	2.668	1.495
chr1	93617305	93617805	peak_39612	2.119	175	2.486	1.389
chr1	93662064	93662564	peak_22577	2.506	107	3.634	2.157
chr1	93693152	93693652	peak_11994	2.927	224	5.33	3.505
chr1	93701449	93702085	peak_817	5.899	412	14.191	11.337
chr1	93703458	93703958	peak_27855	2.366	81	2.587	1.447
chr1	93780258	93780758	peak_20932	2.554	78	2.37	1.325
chr1	93783747	93784247	peak_24107	2.459	104	3.092	1.768
chr1	93803890	93804390	peak_37120	2.169	85	2.631	1.473
chr1	93855533	93856441	peak_45619	1.971	136	3.112	1.782
chr1	93860159	93860659	peak_37214	2.167	48	2.429	1.356
chr1	93864129	93864680	peak_14958	2.774	176	4.64	2.94
chr1	93878999	93879499	peak_38644	2.138	155	2.775	1.56
chr1	93952035	93952535	peak_49819	1.67	74	2.944	1.669
chr1	93972056	93972556	peak_19852	2.587	99	3.006	1.71
chr1	93974399	93974899	peak_38681	2.137	99	2.381	1.331
chr1	94015059	94015559	peak_29669	2.327	164	3.161	1.815
chr1	94043118	94043618	peak_39303	2.125	107	2.339	1.309
chr1	94048515	94049015	peak_34316	2.225	112	2.843	1.604
chr1	94056999	94057697	peak_17251	2.681	146	4.22	2.606
chr1	94068047	94068849	peak_288	7.485	426	15.955	12.951
chr1	94093453	94093953	peak_13605	2.837	80	2.841	1.602
chr1	94121286	94121786	peak_37221	2.167	144	2.666	1.493
chr1	94145293	94145793	peak_20541	2.566	93	3.256	1.882
chr1	94163145	94163645	peak_26084	2.412	137	3.9	2.358
chr1	94213396	94213896	peak_30985	2.297	74	2.341	1.31
chr1	94310347	94310892	peak_4197	3.814	209	7.895	5.694
chr1	94375450	94376150	peak_6342	3.427	283	8.104	5.877
chr1	94383852	94384462	peak_9870	3.066	155	5.667	3.786
chr1	94399497	94399997	peak_21367	2.541	87	2.898	1.639
chr1	94605648	94606282	peak_3870	3.902	216	7.344	5.217
chr1	94612982	94613482	peak_49082	1.788	108	2.398	1.34
chr1	94623642	94624142	peak_33666	2.242	158	2.776	1.561
chr1	94643839	94644351	peak_35794	2.199	124	2.946	1.67
chr1	94646149	94646669	peak_17821	2.66	150	4.523	2.845
chr1	94653968	94654468	peak_30318	2.311	135	3.548	2.093
chr1	94658030	94658530	peak_39410	2.122	94	2.327	1.303
chr1	94713661	94714161	peak_3822	3.914	151	5.658	3.779
chr1	94743796	94744296	peak_47955	1.88	106	2.37	1.325
chr1	94755629	94756129	peak_40800	2.094	156	2.746	1.542
chr1	94795540	94796040	peak_44369	2.007	97	2.425	1.354
chr1	94863822	94864449	peak_4598	3.733	218	7.819	5.626
chr1	94874353	94874853	peak_44963	1.986	100	2.447	1.366
chr1	94908366	94908866	peak_12879	2.873	81	2.48	1.385
chr1	94927752	94928252	peak_12106	2.917	101	3.352	1.951
chr1	94931404	94931904	peak_8945	3.138	158	5.527	3.669
chr1	94953705	94954205	peak_21402	2.541	90	2.962	1.681
chr1	94969020	94969520	peak_24313	2.455	89	2.644	1.48
chr1	95003331	95003831	peak_15316	2.759	109	3.677	2.189
chr1	95004019	95004613	peak_7442	3.285	97	3.548	2.093
chr1	95013976	95014476	peak_3157	4.114	127	6.204	4.239
chr1	95069229	95069856	peak_2940	4.193	158	8.498	6.222
chr1	95163953	95164803	peak_13593	2.837	137	3.839	2.311
chr1	95251886	95252386	peak_46676	1.937	130	2.457	1.372
chr1	95323051	95323559	peak_6936	3.345	132	5.761	3.864
chr1	95352337	95352875	peak_29022	2.341	119	3.384	1.974
chr1	95370530	95371071	peak_6721	3.377	204	7.186	5.08
chr1	95627248	95627748	peak_9339	3.103	113	3.85	2.32
chr1	95629232	95629732	peak_43846	2.024	106	2.554	1.427
chr1	95636849	95637349	peak_44965	1.986	96	2.438	1.362
chr1	95644348	95644848	peak_39204	2.128	100	2.742	1.54
chr1	95742778	95743335	peak_27531	2.375	142	3.105	1.777
chr1	95878361	95878861	peak_40368	2.104	89	2.373	1.326
chr1	95955588	95956088	peak_17256	2.681	94	3.443	2.017
chr1	95974557	95975057	peak_34849	2.216	183	2.6	1.454
chr1	95982722	95983222	peak_24481	2.452	79	2.686	1.506
chr1	96023213	96023808	peak_23617	2.483	80	2.64	1.478
chr1	96108127	96108804	peak_8517	3.178	193	6.507	4.496
chr1	96146539	96147039	peak_41540	2.077	92	2.53	1.413
chr1	96152428	96152928	peak_48418	1.851	94	2.511	1.403
chr1	96156503	96157003	peak_23618	2.483	137	3.998	2.434
chr1	96230715	96231215	peak_10596	3.018	134	4.457	2.793
chr1	96239627	96240127	peak_20948	2.554	94	2.566	1.434
chr1	96329038	96329566	peak_4001	3.866	112	5.642	3.765
chr1	96334211	96334711	peak_31973	2.277	147	3.608	2.138
chr1	96362523	96363044	peak_1649	4.904	237	12.036	9.382
chr1	96760411	96760911	peak_10389	3.024	95	2.592	1.45
chr1	96837745	96838245	peak_23626	2.483	110	3.489	2.05
chr1	96863320	96863856	peak_15606	2.748	111	3.008	1.711
chr1	97017746	97018283	peak_8503	3.182	161	5.757	3.86
chr1	97061541	97062066	peak_3294	4.077	162	7.056	4.968
chr1	97094239	97094739	peak_11158	2.979	88	2.547	1.423
chr1	97135863	97136363	peak_9201	3.115	88	2.752	1.546
chr1	97136879	97137379	peak_26954	2.39	77	2.433	1.359
chr1	97144659	97145159	peak_7336	3.295	73	2.937	1.664
chr1	97287451	97287951	peak_49818	1.67	74	2.446	1.366
chr1	97337650	97338150	peak_11162	2.979	66	2.487	1.389
chr1	97375394	97375894	peak_46629	1.939	92	2.382	1.331
chr1	97654628	97655167	peak_14804	2.781	94	3.2	1.843
chr1	97906749	97907347	peak_4019	3.862	161	7.108	5.014
chr1	97944368	97944895	peak_11723	2.941	88	3.544	2.089
chr1	98181049	98181549	peak_6211	3.44	104	4.166	2.564
chr1	98263933	98264433	peak_19187	2.612	121	4.394	2.743
chr1	98277118	98277618	peak_10521	3.021	77	2.933	1.662
chr1	98497149	98497769	peak_7296	3.302	161	5.592	3.724
chr1	98516146	98516744	peak_1098	5.482	283	12.577	9.873
chr1	98677322	98677822	peak_15680	2.744	105	3.672	2.185
chr1	98815747	98816260	peak_36907	2.175	128	3.307	1.918
chr1	98859652	98860152	peak_24968	2.438	63	2.814	1.585
chr1	98871512	98872012	peak_6287	3.433	159	6.81	4.755
chr1	98881229	98881754	peak_23585	2.483	194	3.98	2.42
chr1	99119142	99119642	peak_36395	2.185	88	2.41	1.346
chr1	99365025	99365551	peak_256	7.674	170	13.18	10.416
chr1	99457441	99457967	peak_46331	1.949	130	2.69	1.508
chr1	99508946	99509453	peak_34411	2.224	104	4.319	2.683
chr1	99580331	99580831	peak_40363	2.104	89	2.351	1.315
chr1	99596399	99596899	peak_21406	2.541	110	2.687	1.506
chr1	99599525	99600025	peak_3401	4.043	134	4.973	3.21
chr1	99653022	99653522	peak_17553	2.669	88	3.271	1.893
chr1	99710311	99710811	peak_18839	2.625	74	2.435	1.36
chr1	99748428	99748928	peak_16357	2.715	82	3.438	2.013
chr1	99779247	99779747	peak_25519	2.424	96	2.611	1.461
chr1	99836267	99836767	peak_48828	1.814	95	2.898	1.639
chr1	100132842	100133412	peak_15079	2.769	152	3.721	2.222
chr1	100200039	100200539	peak_31101	2.294	114	2.632	1.473
chr1	100376871	100377371	peak_11746	2.941	77	2.601	1.455
chr1	100485549	100486177	peak_9436	3.099	168	6.115	4.163
chr1	100515650	100516150	peak_12851	2.873	81	3.165	1.818
chr1	100530836	100531336	peak_22609	2.505	111	3.578	2.115
chr1	100584988	100585488	peak_22459	2.509	106	3.339	1.941
chr1	100845251	100845751	peak_15303	2.76	189	4.201	2.591
chr1	100863078	100863578	peak_40352	2.104	89	2.408	1.345
chr1	101259901	101260401	peak_31319	2.29	97	2.855	1.611
chr1	101261572	101262072	peak_11164	2.979	109	3.533	2.082
chr1	101293715	101294215	peak_31770	2.28	124	3.392	1.979
chr1	101371181	101371681	peak_32456	2.267	105	2.803	1.578
chr1	101496181	101496681	peak_33734	2.235	99	2.872	1.622
chr1	101501638	101502138	peak_38898	2.133	153	3.364	1.959
chr1	101502997	101503497	peak_49037	1.795	94	2.392	1.337
chr1	101526750	101527250	peak_2283	4.502	240	10.28	7.801
chr1	101587737	101588237	peak_45701	1.969	115	2.595	1.451
chr1	101588582	101589082	peak_41604	2.077	92	2.465	1.377
chr1	101598152	101598652	peak_49641	1.702	72	2.486	1.388
chr1	101664550	101665145	peak_459	6.736	312	15.955	12.951
chr1	101718924	101719424	peak_36409	2.185	88	2.557	1.429
chr1	102013935	102014435	peak_40354	2.104	89	2.397	1.339
chr1	102085779	102086279	peak_1674	4.889	173	8.541	6.26
chr1	102092525	102093025	peak_6982	3.34	74	2.716	1.524
chr1	102133652	102134152	peak_38595	2.139	60	2.73	1.533
chr1	102252720	102253220	peak_48362	1.855	127	2.383	1.332
chr1	102461257	102461757	peak_41576	2.077	92	3.188	1.834
chr1	102578696	102579196	peak_41761	2.073	113	2.639	1.477
chr1	102789858	102790358	peak_19577	2.597	68	3.123	1.789
chr1	102834898	102835398	peak_15803	2.731	113	4.008	2.441
chr1	102879442	102880050	peak_385	7.03	270	15.955	12.951
chr1	102933575	102934075	peak_47877	1.887	148	2.721	1.526
chr1	102958747	102959252	peak_11510	2.95	169	6.331	4.346
chr1	103377150	103377884	peak_43930	2.022	179	3.203	1.845
chr1	103402845	103403414	peak_22116	2.516	81	3.546	2.091
chr1	103436880	103437380	peak_49769	1.679	71	2.397	1.339
chr1	103570303	103570803	peak_15612	2.746	94	3.156	1.812
chr1	104057184	104057684	peak_18322	2.64	218	3.574	2.112
chr1	104135456	104135956	peak_27244	2.383	124	3.923	2.376
chr1	104195265	104195765	peak_2405	4.431	156	7.364	5.234
chr1	104337810	104338310	peak_41227	2.086	147	2.446	1.366
chr1	104403136	104403636	peak_5736	3.521	82	3.569	2.108
chr1	104465449	104465949	peak_32554	2.264	114	2.532	1.414
chr1	104502099	104502670	peak_14326	2.802	103	2.904	1.643
chr1	104534327	104534827	peak_32892	2.257	100	2.497	1.394
chr1	104664166	104665048	peak_38577	2.139	119	3.329	1.934
chr1	104688726	104689226	peak_22012	2.518	90	2.625	1.469
chr1	104706405	104707053	peak_29209	2.337	123	3.157	1.813
chr1	104776028	104776528	peak_38565	2.14	136	2.775	1.56
chr1	104849447	104849947	peak_49937	1.644	96	2.329	1.304
chr1	104862264	104862764	peak_31141	2.294	97	3.227	1.862
chr1	104931266	104931766	peak_40609	2.099	93	2.376	1.328
chr1	104945341	104945841	peak_35410	2.207	98	2.626	1.47
chr1	104947676	104948176	peak_48340	1.857	86	3.086	1.764
chr1	105111738	105112375	peak_23482	2.483	192	4.473	2.805
chr1	105114805	105115305	peak_38533	2.14	156	3.176	1.826
chr1	105383797	105384297	peak_28951	2.344	124	3.236	1.869
chr1	105410224	105410724	peak_42442	2.057	87	2.492	1.392
chr1	105418909	105419409	peak_42677	2.051	95	2.386	1.333
chr1	105544430	105544984	peak_12574	2.892	204	6.045	4.104
chr1	105664370	105664870	peak_43304	2.036	123	2.679	1.501
chr1	105840484	105840984	peak_47525	1.901	111	2.437	1.361
chr1	105909464	105909964	peak_27520	2.375	113	2.672	1.497
chr1	106161247	106161868	peak_42222	2.061	126	2.812	1.584
chr1	106222404	106222957	peak_13071	2.863	143	4.989	3.223
chr1	106344382	106345022	peak_21287	2.545	101	2.835	1.599
chr1	106395864	106396364	peak_15101	2.767	83	3.103	1.776
chr1	106422701	106423201	peak_15094	2.767	132	4.684	2.975
chr1	106431722	106432222	peak_18460	2.636	69	2.367	1.323
chr1	106489249	106489749	peak_43744	2.026	102	2.451	1.369
chr1	106648035	106648535	peak_11829	2.938	83	2.909	1.646
chr1	106713684	106714184	peak_13804	2.827	74	2.431	1.357
chr1	106721938	106722438	peak_16048	2.731	81	2.823	1.591
chr1	106750160	106750660	peak_8275	3.205	83	3.227	1.862
chr1	106795664	106796164	peak_32128	2.274	103	2.964	1.682
chr1	106853443	106853943	peak_31420	2.288	146	2.95	1.673
chr1	106889545	106890045	peak_8759	3.157	89	3.769	2.258
chr1	106937039	106937564	peak_5176	3.618	104	5.142	3.349
chr1	107038721	107039221	peak_12973	2.866	127	4.66	2.956
chr1	107093307	107093807	peak_31334	2.29	83	2.414	1.349
chr1	107164748	107165450	peak_239	7.746	414	15.955	12.951
chr1	107526733	107527254	peak_3346	4.06	193	7.399	5.263
chr1	107532238	107532923	peak_27627	2.372	124	3.007	1.71
chr1	107541987	107542487	peak_23710	2.483	75	2.4	1.341
chr1	107547642	107548142	peak_23817	2.466	156	3.974	2.415
chr1	107572575	107573075	peak_33342	2.248	96	2.775	1.56
chr1	107665765	107666265	peak_14009	2.814	76	2.774	1.56
chr1	107683061	107683561	peak_48716	1.827	103	2.363	1.321
chr1	107787395	107787895	peak_41955	2.069	100	2.509	1.401
chr1	107953134	107953634	peak_29178	2.337	80	2.421	1.352
[truncated: 48,391 more rows]

## Sheet: HepG2 rep2
Table S1-2	Peaks identified by STARRPeaker in HepG2 rep2
chr	start	end	name	foldChange	outputCount	-log10(P-val)	-log10(Q-val)
chr1	882623	883348	peak_50734	1.834	139	2.737	1.537
chr1	945333	945833	peak_14833	2.822	194	3.122	1.784
chr1	1006396	1006896	peak_5278	3.575	302	4.764	3
chr1	1021990	1022490	peak_27456	2.432	158	2.389	1.338
chr1	1264772	1265272	peak_36337	2.238	202	2.79	1.569
chr1	1269781	1270281	peak_25073	2.49	151	3.587	2.108
chr1	1282036	1282536	peak_7103	3.327	245	4.085	2.476
chr1	1373184	1373684	peak_7845	3.256	134	3.19	1.83
chr1	1418482	1418982	peak_50744	1.833	135	2.645	1.481
chr1	1591409	1591909	peak_35511	2.255	127	2.32	1.301
chr1	1741016	1741516	peak_18253	2.689	121	3.211	1.845
chr1	1753764	1754264	peak_15765	2.782	257	2.602	1.456
chr1	1785923	1786615	peak_22645	2.553	94	3.061	1.743
chr1	1788148	1788674	peak_29241	2.39	181	2.81	1.582
chr1	1821063	1821563	peak_38978	2.183	114	2.52	1.41
chr1	1996197	1996697	peak_43086	2.097	109	2.531	1.416
chr1	2076390	2076890	peak_5160	3.597	160	4.653	2.914
chr1	2097848	2098642	peak_87	8.524	293	15	11.852
chr1	2132442	2132942	peak_13657	2.876	223	3.668	2.167
chr1	2148528	2149129	peak_18200	2.691	230	4.028	2.433
chr1	2180248	2180849	peak_1556	4.766	289	9.161	6.682
chr1	2183478	2183983	peak_953	5.323	211	8.42	6.042
chr1	2548732	2549232	peak_12458	2.933	139	2.72	1.526
chr1	2624727	2625227	peak_41388	2.133	194	2.823	1.59
chr1	2779772	2780272	peak_47223	1.994	95	2.35	1.317
chr1	2825726	2826226	peak_7465	3.29	171	3.671	2.169
chr1	2831748	2832248	peak_29133	2.393	171	2.497	1.396
chr1	3040139	3040639	peak_43147	2.096	118	2.567	1.437
chr1	3141712	3142212	peak_22104	2.568	179	2.841	1.601
chr1	3149471	3149971	peak_26823	2.445	143	2.35	1.317
chr1	3188226	3188820	peak_26372	2.456	143	2.494	1.395
chr1	3196355	3196855	peak_15052	2.81	140	2.46	1.376
chr1	3207183	3207683	peak_27878	2.424	168	2.797	1.574
chr1	3259055	3259555	peak_15718	2.786	213	3.197	1.835
chr1	3312988	3313488	peak_24857	2.496	227	2.578	1.443
chr1	3319596	3320183	peak_18785	2.671	169	3.319	1.919
chr1	3320450	3321013	peak_14723	2.826	202	3.351	1.941
chr1	3355783	3356283	peak_16581	2.748	148	2.993	1.698
chr1	3392606	3393106	peak_38001	2.204	110	2.909	1.644
chr1	3460787	3461350	peak_9379	3.122	153	3.959	2.381
chr1	3540186	3540686	peak_30174	2.369	195	2.394	1.34
chr1	3613371	3613871	peak_22789	2.55	142	2.843	1.603
chr1	3619138	3619638	peak_21736	2.578	134	2.882	1.627
chr1	3641406	3641906	peak_47628	1.982	103	2.35	1.317
chr1	3666431	3666931	peak_9089	3.148	225	4.298	2.639
chr1	3676978	3677554	peak_13698	2.873	146	2.811	1.583
chr1	3720110	3720610	peak_10069	3.072	173	3.517	2.058
chr1	3806007	3806507	peak_51626	1.749	125	2.386	1.336
chr1	3836358	3836869	peak_10471	3.043	161	4.756	2.994
chr1	3839945	3840451	peak_31201	2.346	201	3.239	1.864
chr1	3880464	3880964	peak_12891	2.911	160	2.873	1.621
chr1	3942659	3943159	peak_35911	2.247	146	2.597	1.454
chr1	3989902	3990402	peak_23334	2.539	101	2.897	1.636
chr1	3997370	3997870	peak_22761	2.55	116	2.73	1.533
chr1	4008952	4009452	peak_13749	2.869	87	2.457	1.374
chr1	4055813	4056313	peak_40929	2.145	144	2.446	1.368
chr1	4132658	4133158	peak_18175	2.693	144	2.837	1.599
chr1	4177146	4177952	peak_879	5.452	361	12.873	9.957
chr1	4187583	4188083	peak_29223	2.39	88	2.403	1.345
chr1	4221419	4221919	peak_49565	1.905	132	2.425	1.357
chr1	4267256	4267889	peak_465	6.287	385	14.593	11.49
chr1	4305469	4305969	peak_29129	2.393	171	3.084	1.758
chr1	4342773	4343273	peak_32022	2.331	106	2.366	1.325
chr1	4380343	4381637	peak_2769	4.156	207	9.797	7.233
chr1	4411834	4412334	peak_31504	2.338	157	3.014	1.713
chr1	4503950	4504450	peak_39392	2.175	179	2.633	1.475
chr1	4525330	4525830	peak_20212	2.625	108	2.502	1.399
chr1	4530894	4531447	peak_3353	3.974	284	7.599	5.338
chr1	4637858	4638465	peak_25917	2.469	146	2.542	1.422
chr1	4659863	4660483	peak_33192	2.309	106	2.423	1.356
chr1	4674090	4674728	peak_28627	2.401	109	2.609	1.46
chr1	4684134	4684634	peak_8509	3.196	355	4.126	2.507
chr1	4690848	4691348	peak_26446	2.454	186	2.513	1.406
chr1	4702727	4703227	peak_22340	2.56	244	3.041	1.73
chr1	4768445	4768945	peak_20216	2.625	108	2.645	1.482
chr1	4824782	4825282	peak_33942	2.288	109	2.813	1.584
chr1	4910140	4910640	peak_25412	2.482	131	2.914	1.647
chr1	4925315	4925815	peak_47939	1.971	111	2.629	1.472
chr1	4926753	4927253	peak_24738	2.499	92	2.679	1.502
chr1	4929354	4929854	peak_38080	2.202	124	2.335	1.309
chr1	4937947	4938447	peak_34772	2.272	123	2.52	1.41
chr1	4961084	4961584	peak_23282	2.539	145	3.394	1.972
chr1	4963207	4963752	peak_2445	4.287	274	7.99	5.67
chr1	5005633	5006133	peak_15886	2.77	157	4.78	3.013
chr1	5014697	5015197	peak_49831	1.893	164	2.363	1.324
chr1	5036737	5037237	peak_12870	2.912	82	2.883	1.627
chr1	5083650	5084359	peak_2451	4.285	297	9.989	7.402
chr1	5097545	5098063	peak_4582	3.694	198	6.483	4.398
chr1	5140863	5141363	peak_46627	2.01	148	2.492	1.394
chr1	5164155	5164655	peak_12393	2.937	159	4.222	2.581
chr1	5165883	5166383	peak_44646	2.06	116	2.67	1.497
chr1	5172066	5172566	peak_46243	2.02	105	2.595	1.453
chr1	5243946	5244446	peak_13968	2.859	161	3.591	2.111
chr1	5257521	5258021	peak_43202	2.093	136	2.65	1.485
chr1	5297735	5298300	peak_8738	3.177	289	4.979	3.169
chr1	5333242	5333847	peak_619	5.923	376	15.051	11.899
chr1	5379737	5380237	peak_32289	2.326	136	2.519	1.409
chr1	5430780	5431280	peak_39773	2.167	183	2.821	1.589
chr1	5438397	5438897	peak_50949	1.818	126	2.452	1.371
chr1	5441505	5442005	peak_16188	2.77	214	3.449	2.01
chr1	5467058	5467558	peak_14142	2.852	118	3.34	1.934
chr1	5570942	5571442	peak_8171	3.232	127	4.962	3.156
chr1	5611633	5612226	peak_31412	2.34	234	2.816	1.586
chr1	5623457	5624060	peak_12423	2.935	99	3.271	1.886
chr1	5646367	5646867	peak_16897	2.737	240	3.603	2.12
chr1	5720120	5720620	peak_41163	2.139	139	2.475	1.384
chr1	5775199	5775699	peak_29420	2.386	155	3.389	1.968
chr1	5779840	5780460	peak_3500	3.939	273	6.88	4.73
chr1	5805093	5805593	peak_51202	1.794	101	2.451	1.371
chr1	5818697	5819197	peak_39361	2.177	143	2.912	1.646
chr1	5856396	5856949	peak_7814	3.259	256	5.156	3.311
chr1	5871309	5871879	peak_43716	2.078	141	2.798	1.574
chr1	5888491	5889045	peak_4122	3.794	208	6.243	4.198
chr1	5917549	5918150	peak_7051	3.333	296	6.417	4.343
chr1	5925388	5925888	peak_36821	2.227	88	2.631	1.473
chr1	5955324	5955824	peak_7042	3.335	130	5.395	3.503
chr1	6037162	6037662	peak_31167	2.347	122	2.33	1.307
chr1	6045118	6045769	peak_14322	2.845	228	3.377	1.959
chr1	6074096	6074596	peak_21512	2.586	168	3.532	2.069
chr1	6105607	6106107	peak_18659	2.675	197	2.671	1.497
chr1	6157728	6158258	peak_10182	3.064	227	5.183	3.333
chr1	6171097	6171597	peak_12214	2.945	185	3.434	1.999
chr1	6224786	6225286	peak_13020	2.902	220	4.379	2.701
chr1	6231787	6232287	peak_40576	2.15	163	3.457	2.015
chr1	6275185	6275685	peak_7841	3.256	134	3.641	2.148
chr1	6288586	6289086	peak_24327	2.509	125	2.772	1.558
chr1	6289335	6289835	peak_35163	2.262	98	2.323	1.303
chr1	6317223	6317789	peak_2050	4.463	208	9.818	7.252
chr1	6348460	6348960	peak_29353	2.388	187	2.761	1.552
chr1	6351513	6352013	peak_21368	2.59	133	2.708	1.519
chr1	6385777	6386277	peak_7857	3.255	152	3.347	1.938
chr1	6412948	6413448	peak_19205	2.655	123	3.417	1.987
chr1	6434250	6434750	peak_31047	2.351	112	2.63	1.473
chr1	6444343	6444843	peak_28230	2.413	162	2.619	1.467
chr1	6476824	6477324	peak_26707	2.449	175	2.719	1.526
chr1	6491502	6492274	peak_2296	4.35	192	6.497	4.409
chr1	6542041	6542691	peak_21805	2.576	132	3.387	1.966
chr1	6544950	6545450	peak_6176	3.44	149	6.246	4.2
chr1	6552864	6553364	peak_38392	2.193	95	2.391	1.339
chr1	6601033	6601612	peak_4480	3.721	411	5.804	3.837
chr1	6603952	6604452	peak_37779	2.208	153	2.663	1.492
chr1	6609697	6610197	peak_19193	2.655	92	2.616	1.465
chr1	6631282	6631782	peak_19956	2.632	114	2.358	1.321
chr1	6723944	6724985	peak_13312	2.891	179	4.663	2.922
chr1	6803330	6803830	peak_15852	2.77	102	3.6	2.118
chr1	6864627	6865127	peak_19997	2.63	140	3.408	1.981
chr1	6866729	6867246	peak_15856	2.77	120	4.123	2.505
chr1	6906696	6907196	peak_48340	1.958	123	2.527	1.414
chr1	6919741	6920241	peak_40569	2.15	163	3.005	1.707
chr1	6967604	6968104	peak_10094	3.069	122	3.149	1.802
chr1	6984460	6984960	peak_29790	2.377	139	2.66	1.491
chr1	6991256	6991756	peak_35297	2.26	93	2.57	1.438
chr1	7026161	7026661	peak_11509	2.983	174	4.466	2.769
chr1	7060080	7060580	peak_38678	2.189	128	2.415	1.352
chr1	7108001	7108501	peak_31168	2.347	122	2.64	1.479
chr1	7149500	7150000	peak_25034	2.491	178	2.671	1.497
chr1	7219890	7220390	peak_38621	2.191	230	2.543	1.423
chr1	7230823	7231323	peak_19145	2.659	167	2.513	1.406
chr1	7255740	7256240	peak_36323	2.238	126	3.263	1.88
chr1	7265648	7266168	peak_748	5.664	189	10.667	8
chr1	7267447	7268052	peak_405	6.485	314	13.963	10.926
chr1	7284962	7285462	peak_29820	2.377	181	2.754	1.547
chr1	7292686	7293186	peak_13516	2.881	156	3.495	2.042
chr1	7300912	7301412	peak_20007	2.63	188	5.275	3.407
chr1	7317915	7318415	peak_39916	2.164	161	2.428	1.359
chr1	7346047	7346547	peak_35431	2.257	132	2.883	1.628
chr1	7372485	7372985	peak_10388	3.05	218	4.389	2.709
chr1	7401841	7402341	peak_4893	3.639	201	6.568	4.468
chr1	7473326	7473826	peak_18031	2.697	222	2.75	1.545
chr1	7491549	7492066	peak_25601	2.477	198	4.053	2.451
chr1	7537935	7538473	peak_37135	2.221	218	3.008	1.708
chr1	7541644	7542144	peak_42137	2.118	78	2.367	1.326
chr1	7549259	7549759	peak_21133	2.594	124	3.095	1.766
chr1	7608832	7609350	peak_2449	4.286	427	7.574	5.316
chr1	7648485	7648985	peak_25959	2.468	139	2.331	1.307
chr1	7676146	7676646	peak_7449	3.291	278	4.259	2.609
chr1	7717655	7718155	peak_41301	2.135	185	3.378	1.96
chr1	7735935	7736435	peak_33734	2.29	137	2.479	1.386
chr1	7810310	7810810	peak_19264	2.655	151	4.42	2.733
chr1	7869477	7870006	peak_7369	3.3	243	6.098	4.078
chr1	8010929	8011429	peak_15964	2.77	90	2.512	1.405
chr1	8045724	8046224	peak_17080	2.735	77	2.409	1.349
chr1	8097251	8097850	peak_6887	3.354	147	5.432	3.532
chr1	8106717	8107217	peak_43611	2.086	131	3.65	2.154
chr1	8120842	8121465	peak_14568	2.834	194	5.161	3.315
chr1	8169623	8170123	peak_11350	2.991	149	5.246	3.383
chr1	8181979	8182564	peak_4236	3.771	147	6.106	4.085
chr1	8194345	8195050	peak_5696	3.509	242	7.891	5.587
chr1	8211881	8212387	peak_10922	3.019	182	4.48	2.78
chr1	8258750	8259377	peak_14229	2.847	191	5.98	3.982
chr1	8303032	8303532	peak_31587	2.337	81	2.564	1.435
chr1	8331616	8332200	peak_19655	2.642	124	3.191	1.831
chr1	8343267	8343767	peak_26917	2.444	180	2.509	1.404
chr1	8396838	8397338	peak_40217	2.155	126	2.829	1.594
chr1	8437577	8438077	peak_22088	2.568	89	2.74	1.539
chr1	8448990	8449551	peak_23064	2.539	149	3.317	1.918
chr1	8466378	8466878	peak_46093	2.023	92	2.412	1.35
chr1	8512753	8513253	peak_47723	1.979	90	2.393	1.34
chr1	8525650	8526254	peak_18861	2.668	132	3.155	1.806
chr1	8545063	8545563	peak_5656	3.514	167	5.741	3.784
chr1	8555059	8555559	peak_48324	1.958	106	2.646	1.482
chr1	8563747	8564364	peak_10881	3.02	157	5.555	3.633
chr1	8614397	8614954	peak_39480	2.173	103	3.212	1.845
chr1	8668119	8668619	peak_45461	2.041	157	3.079	1.755
chr1	8740180	8740680	peak_3565	3.925	110	5.63	3.695
chr1	8832341	8832841	peak_36799	2.228	111	2.61	1.461
chr1	8839868	8840368	peak_35152	2.262	147	3.092	1.764
chr1	8873514	8874014	peak_38329	2.197	157	2.724	1.529
chr1	8897651	8898222	peak_47403	1.987	182	4.786	3.018
chr1	8941839	8942350	peak_15829	2.77	172	5.2	3.346
chr1	8947167	8947667	peak_21442	2.586	172	2.994	1.699
chr1	8967125	8967625	peak_38283	2.198	119	2.457	1.374
chr1	9001791	9002291	peak_7962	3.232	156	4.768	3.004
chr1	9112817	9113317	peak_32634	2.309	150	2.384	1.335
chr1	9124468	9124968	peak_52659	1.57	85	2.561	1.433
chr1	9134890	9135390	peak_28205	2.414	115	2.487	1.391
chr1	9145150	9145752	peak_2553	4.239	308	8.107	5.771
chr1	9163823	9164351	peak_2280	4.358	302	10.126	7.52
chr1	9180297	9180797	peak_43546	2.087	113	2.369	1.327
chr1	9206985	9207613	peak_7010	3.339	218	5.954	3.96
chr1	9211418	9211953	peak_13706	2.873	112	3.056	1.74
chr1	9233170	9233670	peak_12104	2.95	115	2.532	1.416
chr1	9239629	9240129	peak_37279	2.219	197	2.65	1.485
chr1	9250905	9251405	peak_9754	3.097	175	3.506	2.05
chr1	9260534	9261034	peak_45968	2.028	101	2.359	1.322
chr1	9268486	9268986	peak_43617	2.086	122	2.415	1.351
chr1	9294372	9294872	peak_23365	2.533	203	3.461	2.018
chr1	9300066	9300566	peak_9647	3.106	222	4.967	3.16
chr1	9323738	9324313	peak_15209	2.806	171	2.926	1.655
chr1	9365927	9366427	peak_6721	3.368	124	2.816	1.586
chr1	9373057	9373557	peak_35667	2.253	161	2.525	1.412
chr1	9385739	9386628	peak_18534	2.678	203	3.332	1.928
chr1	9438316	9438816	peak_43845	2.078	144	2.736	1.536
chr1	9448506	9449006	peak_24941	2.493	108	2.983	1.692
chr1	9466289	9466954	peak_22215	2.565	142	2.697	1.512
chr1	9530134	9530634	peak_15038	2.812	139	3.158	1.808
chr1	9671358	9671858	peak_32397	2.324	151	2.556	1.43
chr1	9673724	9674224	peak_43657	2.085	140	2.421	1.355
chr1	9686891	9687391	peak_27159	2.438	132	2.737	1.537
chr1	9758530	9759030	peak_48602	1.949	117	2.357	1.321
chr1	9789010	9789510	peak_50345	1.864	109	2.451	1.371
chr1	9929345	9929951	peak_7523	3.283	215	6.238	4.193
chr1	10090040	10090540	peak_4931	3.632	118	3.987	2.402
chr1	10202690	10203190	peak_10509	3.04	79	2.526	1.413
chr1	10244651	10245151	peak_35211	2.262	98	2.611	1.462
chr1	10247538	10248038	peak_12358	2.938	70	2.534	1.418
chr1	10339557	10340057	peak_50331	1.865	130	2.502	1.4
chr1	10424105	10424605	peak_32571	2.309	120	2.764	1.553
chr1	10425254	10425754	peak_49880	1.891	86	2.667	1.494
chr1	10433655	10434155	peak_28168	2.415	146	3.411	1.983
chr1	10472446	10472946	peak_41714	2.128	106	2.437	1.363
chr1	10528248	10528855	peak_6870	3.355	232	6.802	4.665
chr1	10596515	10597015	peak_47170	1.995	121	2.453	1.372
chr1	10598176	10598676	peak_46287	2.018	118	2.578	1.443
chr1	10599581	10600508	peak_6992	3.339	105	3.945	2.371
chr1	10687263	10687763	peak_28786	2.401	156	2.351	1.318
chr1	10695806	10696306	peak_5407	3.555	154	4.116	2.499
chr1	10696921	10697421	peak_18198	2.691	225	3.549	2.081
chr1	10746261	10746761	peak_23206	2.539	161	3.069	1.749
chr1	10761360	10761860	peak_30040	2.372	113	2.662	1.492
chr1	10825001	10825569	peak_23455	2.53	159	3.473	2.027
chr1	11051699	11052199	peak_39469	2.174	144	2.357	1.321
chr1	11157184	11157684	peak_9797	3.094	134	4.063	2.459
chr1	11158549	11159051	peak_21042	2.597	95	3.058	1.741
chr1	11236890	11237487	peak_10353	3.053	132	4.637	2.902
chr1	11267610	11268110	peak_37280	2.219	149	2.98	1.69
chr1	11298953	11299563	peak_11516	2.983	178	4.415	2.73
chr1	11317586	11318086	peak_26070	2.463	96	2.565	1.435
chr1	11335997	11336497	peak_32367	2.325	141	2.38	1.333
chr1	11366505	11367005	peak_37751	2.208	110	2.444	1.367
chr1	11456395	11456895	peak_32834	2.309	120	2.484	1.389
chr1	11461828	11462328	peak_20561	2.611	147	3.031	1.724
chr1	11555286	11555786	peak_39358	2.177	135	2.791	1.57
chr1	11562593	11563093	peak_26686	2.449	129	3.063	1.744
chr1	11637456	11637956	peak_7955	3.232	131	2.904	1.641
chr1	11652478	11652978	peak_21110	2.595	163	3.169	1.816
chr1	11790760	11791260	peak_15534	2.795	234	3.544	2.077
chr1	11875038	11875653	peak_14016	2.857	198	3.554	2.085
chr1	11912662	11913162	peak_52087	1.684	124	2.582	1.445
chr1	11990426	11990991	peak_5910	3.477	256	5.741	3.784
chr1	12056789	12057289	peak_36006	2.245	141	2.442	1.366
chr1	12087680	12088180	peak_31298	2.343	214	2.971	1.684
chr1	12147349	12147849	peak_20621	2.61	137	2.697	1.512
chr1	12149057	12149557	peak_36035	2.243	142	2.876	1.623
chr1	12161507	12162007	peak_20241	2.623	125	2.321	1.302
chr1	12178151	12178651	peak_13687	2.873	118	2.771	1.557
chr1	12186455	12186955	peak_28556	2.405	125	2.607	1.46
chr1	12206949	12207521	peak_1867	4.558	314	7.611	5.348
chr1	12261255	12261755	peak_19883	2.635	97	3.165	1.813
chr1	12354824	12355324	peak_47780	1.976	107	2.588	1.449
chr1	12355760	12356325	peak_26332	2.457	154	4.03	2.434
chr1	12381329	12381829	peak_16772	2.741	113	3.452	2.011
chr1	12386019	12386549	peak_6784	3.36	131	5.31	3.435
chr1	12480647	12481223	peak_15334	2.802	182	4.406	2.723
chr1	12528351	12528851	peak_3997	3.818	226	5.791	3.826
chr1	12539342	12539842	peak_7134	3.324	144	4.528	2.817
chr1	12549553	12550053	peak_39693	2.169	155	2.387	1.337
chr1	12581799	12582351	peak_8643	3.188	145	5.291	3.419
chr1	12604277	12604851	peak_7990	3.232	219	5.652	3.713
chr1	12608329	12608933	peak_22609	2.554	219	3.972	2.391
chr1	12614141	12614671	peak_16633	2.746	113	3.439	2.002
chr1	12615743	12616262	peak_5008	3.622	278	6.529	4.435
chr1	12618918	12619418	peak_10983	3.016	280	4.58	2.857
chr1	12620238	12620738	peak_31166	2.347	122	2.413	1.35
chr1	12640436	12640936	peak_26542	2.453	85	2.716	1.524
chr1	12666055	12666570	peak_27527	2.43	205	3.372	1.956
chr1	12709477	12709977	peak_43078	2.097	109	2.699	1.514
chr1	12785950	12786539	peak_37833	2.206	116	3.309	1.912
chr1	12819073	12819573	peak_43282	2.091	154	2.597	1.454
chr1	12830512	12831012	peak_51366	1.778	80	2.733	1.535
chr1	12836441	12836941	peak_47287	1.991	69	2.375	1.331
chr1	12842665	12843165	peak_23688	2.524	82	2.999	1.702
chr1	12851635	12852210	peak_5114	3.606	214	6.789	4.654
chr1	13113637	13114145	peak_51169	1.797	109	2.642	1.48
chr1	13229138	13229638	peak_30997	2.351	224	4.516	2.807
chr1	13330520	13331020	peak_51201	1.794	101	2.493	1.394
chr1	13351954	13352600	peak_23644	2.526	93	4.642	2.905
chr1	13368775	13369275	peak_52008	1.699	92	2.341	1.313
chr1	13412850	13413711	peak_12162	2.948	177	5.988	3.988
chr1	13429784	13430284	peak_45599	2.036	172	4.086	2.476
chr1	13476820	13477320	peak_45982	2.028	123	2.472	1.383
chr1	13527827	13528327	peak_45524	2.039	106	2.727	1.531
chr1	13616149	13616813	peak_12668	2.924	129	4.332	2.665
chr1	13624407	13624907	peak_25299	2.484	160	3.632	2.141
chr1	13628713	13629213	peak_11753	2.97	193	5.35	3.467
chr1	13632326	13633066	peak_13576	2.878	187	8.536	6.142
chr1	13795675	13796175	peak_40316	2.155	98	2.36	1.323
chr1	13798746	13799352	peak_18656	2.675	168	4.539	2.826
chr1	13801849	13802349	peak_35649	2.253	122	2.319	1.301
chr1	13832613	13833113	peak_27146	2.438	132	2.848	1.606
chr1	13835974	13836474	peak_30373	2.364	134	3.61	2.125
chr1	13866870	13867370	peak_25438	2.482	132	3.317	1.918
chr1	13873189	13874047	peak_21537	2.586	114	2.91	1.645
chr1	13889869	13890369	peak_47357	1.989	112	2.417	1.353
chr1	13968292	13968792	peak_39325	2.177	165	3.348	1.939
chr1	14055777	14056277	peak_40315	2.155	171	3.326	1.924
chr1	14083824	14084324	peak_16086	2.77	114	3.756	2.231
chr1	14130863	14131363	peak_46692	2.007	113	2.494	1.395
chr1	14149409	14149909	peak_41946	2.124	92	2.511	1.404
chr1	14259100	14259600	peak_18729	2.671	165	3.322	1.921
chr1	14305188	14305688	peak_11904	2.963	81	2.784	1.566
chr1	14308466	14308966	peak_17002	2.735	81	2.674	1.499
chr1	14319374	14319874	peak_31548	2.337	99	2.503	1.4
chr1	14332597	14333097	peak_49285	1.921	104	2.549	1.427
chr1	14346136	14346636	peak_36384	2.236	184	2.894	1.634
chr1	14477146	14477646	peak_34960	2.267	108	2.755	1.548
chr1	14488486	14488986	peak_39242	2.179	118	2.571	1.439
chr1	14513157	14513657	peak_16982	2.735	77	2.786	1.567
chr1	14526164	14526664	peak_35056	2.265	106	2.651	1.485
chr1	14530343	14530843	peak_33736	2.29	124	2.695	1.512
chr1	14533982	14534482	peak_40034	2.162	103	2.645	1.482
chr1	14555548	14556048	peak_34388	2.281	84	2.532	1.417
chr1	14568291	14568849	peak_31641	2.337	166	3.376	1.959
chr1	14571522	14572197	peak_26594	2.453	127	2.402	1.345
chr1	14631033	14631533	peak_32358	2.325	149	3.105	1.772
chr1	14733034	14733924	peak_6698	3.373	204	5.181	3.331
chr1	14742046	14742667	peak_613	5.933	257	13.651	10.645
chr1	14745733	14746233	peak_43774	2.078	90	2.351	1.318
chr1	14775346	14775846	peak_30350	2.365	169	2.862	1.615
chr1	14778917	14779417	peak_15454	2.798	109	2.669	1.496
chr1	14785133	14785655	peak_40275	2.155	140	2.593	1.451
chr1	14809360	14809860	peak_39551	2.172	127	2.354	1.319
chr1	14822627	14823127	peak_20841	2.605	158	2.97	1.683
chr1	14879421	14879921	peak_43780	2.078	99	2.533	1.417
chr1	14881930	14882430	peak_29782	2.378	103	2.568	1.437
chr1	14907348	14907950	peak_612	5.939	373	14.463	11.371
chr1	14952777	14953378	peak_23156	2.539	199	2.925	1.654
chr1	15020333	15020833	peak_34044	2.286	99	2.401	1.344
chr1	15046440	15047052	peak_1431	4.86	416	8.859	6.42
chr1	15053785	15054285	peak_8471	3.197	102	2.658	1.49
chr1	15064071	15064571	peak_10757	3.024	131	3.761	2.234
chr1	15158960	15159460	peak_43172	2.094	127	2.349	1.316
chr1	15178824	15179324	peak_25288	2.484	156	3.584	2.106
chr1	15218175	15218675	peak_48025	1.967	98	2.424	1.357
chr1	15224220	15224720	peak_23019	2.539	168	3.518	2.059
chr1	15246070	15246570	peak_24025	2.516	117	2.729	1.532
chr1	15260440	15260996	peak_37198	2.221	219	2.94	1.664
chr1	15262263	15262763	peak_47942	1.971	111	2.43	1.36
chr1	15288942	15289539	peak_7672	3.27	262	4.766	3.002
chr1	15314995	15315495	peak_38056	2.202	124	3.409	1.981
chr1	15345838	15346865	peak_14979	2.812	201	4.367	2.692
chr1	15352400	15352900	peak_9323	3.126	264	5.39	3.499
chr1	15356043	15356581	peak_29259	2.39	121	3.143	1.798
chr1	15415868	15416368	peak_14448	2.84	203	3.084	1.759
chr1	15419346	15419846	peak_22263	2.563	161	2.729	1.532
chr1	15432850	15433458	peak_1658	4.694	310	11.607	8.828
chr1	15449071	15449571	peak_20653	2.609	140	3.152	1.804
chr1	15519831	15520377	peak_31538	2.337	81	3.265	1.881
chr1	15605707	15606207	peak_42626	2.108	114	2.509	1.403
chr1	15640328	15640828	peak_38192	2.199	100	2.509	1.403
chr1	15747433	15747933	peak_11820	2.966	167	3.01	1.709
chr1	15749395	15750065	peak_1585	4.743	226	6.888	4.737
chr1	15765384	15765884	peak_18836	2.669	195	3.439	2.002
chr1	15800067	15800648	peak_10873	3.02	314	3.905	2.341
chr1	15893049	15893655	peak_1763	4.617	180	9.538	7.007
chr1	15897739	15898241	peak_3061	4.068	185	8.948	6.497
chr1	15937446	15938066	peak_606	5.945	236	9.322	6.82
chr1	15949522	15950128	peak_17641	2.709	176	2.989	1.696
chr1	15952665	15953252	peak_5586	3.524	229	6.737	4.61
chr1	15960089	15960589	peak_42482	2.111	96	2.51	1.404
chr1	15985448	15985948	peak_41620	2.13	145	2.908	1.644
chr1	16003932	16004432	peak_29647	2.38	134	2.498	1.397
chr1	16020515	16021064	peak_19325	2.655	229	4.106	2.492
chr1	16027517	16028017	peak_22026	2.57	128	2.643	1.481
chr1	16042412	16043091	peak_40570	2.15	158	2.626	1.47
chr1	16107384	16107884	peak_49505	1.91	91	3.421	1.99
chr1	16108848	16109386	peak_15042	2.812	201	3.846	2.298
chr1	16145501	16146150	peak_5949	3.47	274	5.143	3.3
chr1	16146207	16146707	peak_13494	2.882	181	3.422	1.991
chr1	16178699	16179199	peak_38426	2.193	153	2.753	1.546
chr1	16181640	16182140	peak_25215	2.486	140	2.507	1.402
chr1	16218945	16219445	peak_42279	2.115	142	2.662	1.492
chr1	16398451	16398951	peak_24497	2.505	179	2.76	1.551
chr1	16584625	16585125	peak_51461	1.77	92	3.086	1.76
chr1	16585787	16586287	peak_48562	1.949	76	2.597	1.454
chr1	16896992	16897492	peak_18773	2.671	84	3.11	1.776
chr1	16901663	16902163	peak_51882	1.715	78	2.396	1.341
chr1	16906896	16907396	peak_32099	2.33	111	2.797	1.574
chr1	16922954	16923454	peak_35555	2.254	205	2.565	1.435
chr1	17062642	17063255	peak_20576	2.611	153	3.864	2.311
chr1	17071591	17072091	peak_37764	2.208	110	2.399	1.343
chr1	17090809	17091309	peak_32393	2.324	156	2.597	1.454
chr1	17108150	17108650	peak_24614	2.503	103	2.553	1.428
chr1	17128168	17128668	peak_39764	2.168	108	3.06	1.743
chr1	17143416	17143916	peak_20763	2.605	79	2.351	1.318
chr1	17176397	17176897	peak_12392	2.937	170	3.963	2.384
chr1	17207652	17208279	peak_6339	3.417	202	4.451	2.757
chr1	17211340	17211840	peak_11386	2.989	123	3.394	1.971
chr1	17279528	17280028	peak_10203	3.064	165	3.647	2.152
chr1	17296934	17297434	peak_5425	3.552	100	3.328	1.925
chr1	17309686	17310186	peak_34598	2.277	217	2.703	1.516
chr1	17443329	17443877	peak_21156	2.594	133	3.522	2.061
chr1	17569551	17570074	peak_1884	4.549	266	7.467	5.227
chr1	17579734	17580354	peak_15661	2.789	180	3.109	1.775
chr1	17591910	17592466	peak_5006	3.622	252	6.083	4.066
chr1	17732582	17733321	peak_8426	3.201	138	3.372	1.956
chr1	17866447	17866959	peak_25844	2.471	198	3.486	2.036
chr1	17874151	17874651	peak_19345	2.652	216	4.14	2.517
chr1	17878989	17879489	peak_26352	2.456	148	2.695	1.512
chr1	17903492	17903992	peak_8252	3.217	223	5.755	3.796
chr1	17940651	17941174	peak_35543	2.254	107	2.642	1.48
chr1	17958796	17959485	peak_16113	2.77	110	2.443	1.367
chr1	17976768	17977268	peak_42994	2.099	100	2.536	1.419
chr1	17998930	17999430	peak_14604	2.832	92	2.847	1.605
chr1	18021134	18021634	peak_42185	2.117	197	2.714	1.523
chr1	18062785	18063285	peak_24696	2.5	166	3.55	2.082
chr1	18069856	18070356	peak_40695	2.148	200	2.736	1.536
chr1	18144910	18145476	peak_10392	3.047	132	4.357	2.685
chr1	18283449	18284037	peak_5861	3.482	181	5.346	3.464
chr1	18294327	18294827	peak_24888	2.493	162	3.596	2.115
chr1	18316835	18317335	peak_39353	2.177	165	2.968	1.683
chr1	18347480	18347980	peak_25135	2.488	97	2.406	1.347
chr1	18412334	18412910	peak_12618	2.924	260	4.529	2.818
chr1	18565272	18565772	peak_43609	2.086	122	2.334	1.309
chr1	18618537	18619056	peak_8318	3.21	149	5.71	3.759
chr1	18676755	18677255	peak_33243	2.309	140	2.449	1.37
chr1	18719934	18720434	peak_14632	2.832	187	3.665	2.164
chr1	18762078	18762578	peak_20966	2.599	164	3.199	1.836
chr1	18807785	18808285	peak_12465	2.933	108	2.707	1.518
chr1	18855549	18856049	peak_11447	2.986	97	3.039	1.729
chr1	18887794	18888337	peak_32384	2.324	151	3.122	1.784
chr1	18897284	18897784	peak_20892	2.602	124	2.869	1.619
chr1	18899295	18899795	peak_35198	2.262	164	2.806	1.579
chr1	18901122	18901622	peak_24032	2.516	158	2.996	1.7
chr1	18914947	18915447	peak_32973	2.309	105	2.329	1.307
chr1	18926632	18927132	peak_4083	3.802	166	4.294	2.636
chr1	18941141	18941649	peak_17665	2.709	177	3.56	2.088
chr1	18950897	18951397	peak_22906	2.539	144	2.905	1.642
chr1	18971901	18972443	peak_19830	2.636	151	3.6	2.118
chr1	19010995	19011552	peak_12266	2.942	274	4.9	3.107
chr1	19044179	19044679	peak_30218	2.366	123	2.357	1.321
chr1	19130008	19130610	peak_21532	2.586	122	3.427	1.994
chr1	19165926	19166500	peak_28964	2.395	96	2.786	1.567
chr1	19264608	19265161	peak_19622	2.642	119	3.042	1.731
chr1	19292284	19292784	peak_42068	2.12	119	2.689	1.508
chr1	19303961	19304491	peak_11919	2.963	156	4.545	2.83
chr1	19315251	19315751	peak_15132	2.809	242	3.097	1.767
chr1	19349991	19350491	peak_21372	2.59	129	2.566	1.436
chr1	19384647	19385147	peak_38054	2.202	125	2.656	1.488
chr1	19400154	19400654	peak_32113	2.329	116	2.37	1.328
chr1	19409679	19410179	peak_50807	1.83	107	2.328	1.306
chr1	19417432	19417932	peak_24024	2.516	112	2.756	1.549
chr1	19508944	19509464	peak_6065	3.452	185	6.002	3.999
chr1	19623450	19623997	peak_5889	3.478	113	4.466	2.769
chr1	19652167	19652667	peak_10725	3.027	236	3.709	2.196
chr1	19765380	19765880	peak_32383	2.324	162	3.315	1.916
chr1	19796669	19797169	peak_32858	2.309	110	2.616	1.464
chr1	19824536	19825036	peak_43047	2.098	159	2.952	1.673
chr1	19854382	19854882	peak_9245	3.135	129	4.658	2.918
chr1	19865460	19865960	peak_43908	2.078	119	2.728	1.531
chr1	19878298	19878850	peak_12219	2.945	202	5.31	3.434
chr1	19925208	19925800	peak_3855	3.853	267	7.39	5.161
chr1	19926446	19927080	peak_1864	4.561	340	11.872	9.066
chr1	19948849	19949356	peak_21835	2.575	166	3.796	2.26
chr1	19989954	19990454	peak_48050	1.967	109	2.86	1.614
chr1	19998406	19998906	peak_52306	1.646	82	2.414	1.351
chr1	20030351	20030851	peak_41603	2.131	134	2.927	1.656
chr1	20089320	20089820	peak_31149	2.347	132	2.943	1.666
chr1	20153751	20154344	peak_13911	2.863	201	4.852	3.069
chr1	20160205	20160705	peak_32371	2.325	146	2.973	1.686
chr1	20171452	20171952	peak_25011	2.493	168	4.138	2.516
chr1	20185240	20185851	peak_2108	4.435	339	8.773	6.345
chr1	20229094	20229594	peak_33637	2.292	134	2.668	1.496
chr1	20314007	20314507	peak_30937	2.353	111	2.734	1.535
chr1	20369928	20370573	peak_37328	2.216	139	2.859	1.613
chr1	20375448	20375948	peak_28079	2.417	202	3.248	1.87
chr1	20411168	20411668	peak_9818	3.092	221	3.944	2.37
chr1	20426833	20427333	peak_13313	2.891	263	4.54	2.826
chr1	20472874	20473374	peak_13825	2.868	136	3.151	1.804
chr1	20478698	20479198	peak_33163	2.309	109	2.7	1.514
chr1	20480268	20480873	peak_15758	2.783	231	4.347	2.677
chr1	20489206	20489706	peak_40357	2.155	135	2.905	1.641
chr1	20496104	20496604	peak_14937	2.815	261	4.452	2.758
chr1	20578214	20578714	peak_39712	2.168	108	2.511	1.404
chr1	20601050	20601607	peak_9259	3.133	190	5.87	3.891
chr1	20613520	20614020	peak_41522	2.132	157	2.424	1.357
chr1	20698401	20698901	peak_20281	2.622	162	4.361	2.688
chr1	20733043	20733543	peak_3859	3.848	279	6.615	4.507
chr1	20964501	20965001	peak_50295	1.865	105	2.339	1.311
chr1	21022140	21022760	peak_4323	3.748	190	8.61	6.207
chr1	21091040	21091551	peak_50723	1.835	151	2.755	1.548
chr1	21254476	21254976	peak_26627	2.451	138	2.378	1.332
chr1	21256750	21257317	peak_11080	3.01	179	4.249	2.602
chr1	21261647	21262251	peak_4316	3.75	268	6.082	4.065
chr1	21279651	21280151	peak_23932	2.518	180	2.963	1.679
chr1	21293360	21293860	peak_29980	2.372	154	2.569	1.438
chr1	21308159	21308659	peak_11788	2.968	139	2.937	1.662
chr1	21318068	21318568	peak_38116	2.201	143	2.32	1.302
chr1	21322490	21322990	peak_39192	2.179	151	2.6	1.456
chr1	21349610	21350249	peak_23284	2.539	209	3.73	2.211
chr1	21413848	21414753	peak_24622	2.503	271	4.354	2.682
chr1	21453848	21454454	peak_13688	2.873	205	5.974	3.976
chr1	21454855	21455359	peak_51913	1.712	115	2.66	1.491
chr1	21465187	21465748	peak_17549	2.713	111	4.577	2.855
chr1	21468482	21468982	peak_37651	2.211	98	2.572	1.439
chr1	21512168	21512668	peak_15641	2.79	139	3.817	2.276
chr1	21546349	21546849	peak_36712	2.229	140	2.907	1.643
chr1	21564660	21565160	peak_37746	2.208	153	2.394	1.34
chr1	21623421	21623921	peak_29812	2.377	175	2.902	1.64
chr1	21638545	21639045	peak_12636	2.924	129	3.483	2.034
chr1	21643750	21644306	peak_16267	2.77	95	2.384	1.335
chr1	21657656	21658156	peak_8446	3.199	97	2.718	1.525
chr1	21693119	21693656	peak_31674	2.336	110	2.779	1.563
chr1	21705268	21705874	peak_42906	2.101	91	2.754	1.547
chr1	21731933	21732433	peak_48573	1.949	114	2.468	1.38
chr1	21736878	21737378	peak_37096	2.222	85	2.629	1.472
chr1	21783429	21783929	peak_17582	2.713	188	3.544	2.077
chr1	21801037	21801537	peak_44553	2.062	134	2.939	1.664
chr1	21878549	21879049	peak_22417	2.557	152	2.709	1.52
chr1	21907821	21908321	peak_33057	2.309	122	4.293	2.635
chr1	21925185	21925685	peak_5980	3.463	125	3.567	2.093
chr1	21955653	21956153	peak_22706	2.552	214	2.674	1.499
chr1	21972803	21973353	peak_3498	3.94	128	9.13	6.655
chr1	21973717	21974217	peak_31665	2.336	86	2.4	1.344
chr1	21974546	21975362	peak_1159	5.109	343	13.624	10.623
chr1	21997735	21998511	peak_12004	2.955	100	5.314	3.438
chr1	22229370	22229870	peak_23324	2.539	159	3.402	1.976
chr1	22266649	22267564	peak_9885	3.088	121	2.708	1.519
chr1	22288775	22289275	peak_46653	2.008	174	2.392	1.34
chr1	22319552	22320052	peak_40246	2.155	126	2.419	1.354
chr1	22334649	22335149	peak_43305	2.09	86	2.503	1.4
chr1	22347267	22347767	peak_31346	2.342	71	2.429	1.359
chr1	22348248	22348851	peak_4178	3.779	327	7.007	4.836
chr1	22358905	22359509	peak_19867	2.635	106	2.744	1.541
chr1	22364803	22365353	peak_33827	2.289	186	2.74	1.539
chr1	22380045	22380950	peak_1322	4.951	504	9.278	6.782
chr1	22404335	22404894	peak_16335	2.77	115	2.913	1.647
chr1	22545663	22546163	peak_16645	2.746	113	2.61	1.461
chr1	22615550	22616083	peak_33120	2.309	119	2.467	1.38
chr1	22676423	22676923	peak_4565	3.694	280	6.284	4.232
chr1	22677632	22678132	peak_40571	2.15	149	2.535	1.418
chr1	22689590	22690090	peak_18447	2.684	186	3.595	2.114
chr1	22735314	22735891	peak_13399	2.886	125	3.291	1.899
chr1	22739576	22740076	peak_19935	2.634	154	3.254	1.874
chr1	22750075	22750575	peak_7307	3.306	192	5.186	3.335
chr1	22817349	22817961	peak_12138	2.948	262	4.075	2.468
chr1	22831546	22832553	peak_2409	4.306	373	8.515	6.125
chr1	22861005	22861505	peak_33062	2.309	105	2.41	1.349
chr1	22884779	22885279	peak_24833	2.498	119	2.774	1.56
chr1	22903386	22903886	peak_19964	2.632	114	2.806	1.58
chr1	22975618	22976118	peak_18439	2.684	186	4.143	2.52
chr1	23010660	23011181	peak_8093	3.232	182	5.511	3.597
chr1	23102169	23102680	peak_6082	3.448	135	4.698	2.948
chr1	23126256	23126756	peak_20818	2.605	79	2.632	1.474
chr1	23377215	23377754	peak_6189	3.437	171	6.22	4.179
chr1	23393529	23394029	peak_33594	2.293	144	2.706	1.518
chr1	23400803	23401303	peak_39400	2.175	146	2.706	1.518
chr1	23402056	23402611	peak_29450	2.386	128	2.663	1.493
chr1	23422245	23422745	peak_31096	2.349	117	2.334	1.309
chr1	23485016	23485516	peak_28107	2.417	89	2.5	1.398
chr1	23496860	23497360	peak_36506	2.234	150	2.488	1.392
chr1	23546952	23547452	peak_40260	2.155	98	2.448	1.369
chr1	23576978	23577478	peak_5451	3.547	169	6.636	4.525
chr1	23592397	23592897	peak_14728	2.826	153	4.269	2.617
chr1	23673508	23674008	peak_50728	1.834	143	2.478	1.386
chr1	23691546	23692099	peak_13691	2.873	207	4.026	2.432
chr1	23770775	23771275	peak_7851	3.256	134	4.16	2.533
chr1	23790075	23790575	peak_19966	2.632	130	3.158	1.809
chr1	23808149	23808649	peak_9364	3.124	206	4.593	2.867
chr1	23809728	23810228	peak_22909	2.539	154	3.111	1.777
chr1	23937418	23937918	peak_17051	2.735	77	3.072	1.751
chr1	24021283	24021783	peak_32443	2.322	171	3.544	2.077
chr1	24060104	24060604	peak_23922	2.518	187	3.078	1.755
chr1	24073020	24073520	peak_28577	2.405	125	3.154	1.806
chr1	24083925	24084425	peak_22345	2.56	126	3.305	1.909
chr1	24108794	24109294	peak_17959	2.699	263	3.241	1.865
chr1	24129136	24129880	peak_23591	2.526	93	2.717	1.525
chr1	24137700	24138200	peak_34859	2.268	113	2.423	1.356
chr1	24149697	24150197	peak_18202	2.691	169	3.771	2.241
chr1	24166907	24167407	peak_7088	3.329	137	4.464	2.767
chr1	24199905	24200405	peak_3630	3.904	106	3.824	2.282
chr1	24253826	24254326	peak_6641	3.378	142	4.55	2.834
chr1	24274329	24274863	peak_8545	3.194	249	5.254	3.389
chr1	24365762	24366262	peak_36331	2.238	126	2.348	1.316
chr1	24368965	24369465	peak_33009	2.309	110	2.66	1.491
chr1	24409516	24410016	peak_47886	1.973	107	2.553	1.429
chr1	24501342	24501842	peak_32914	2.309	120	2.427	1.358
chr1	24543865	24544549	peak_15269	2.803	85	3.279	1.891
chr1	24567860	24568360	peak_15837	2.77	152	3.171	1.817
chr1	24678443	24678943	peak_48209	1.962	153	2.369	1.327
chr1	24683563	24684063	peak_30523	2.362	133	2.71	1.52
chr1	24695541	24696041	peak_44992	2.052	160	2.438	1.364
chr1	24719848	24720562	peak_3250	4.011	296	6.737	4.61
chr1	24802767	24803267	peak_15907	2.77	72	2.564	1.435
chr1	24817578	24818078	peak_49336	1.918	117	2.51	1.404
chr1	24909322	24909822	peak_38039	2.203	168	2.616	1.464
chr1	24911049	24911614	peak_3076	4.059	245	6.388	4.319
chr1	24917233	24917733	peak_27256	2.436	153	2.428	1.358
chr1	24926549	24927049	peak_44718	2.059	107	2.394	1.341
chr1	24937559	24938456	peak_19090	2.66	144	3.639	2.146
chr1	24943534	24944034	peak_26336	2.456	133	2.656	1.488
chr1	24947152	24947652	peak_17803	2.704	164	2.87	1.62
chr1	24949244	24949744	peak_27402	2.432	173	3.26	1.878
chr1	24952616	24953116	peak_15136	2.809	73	2.57	1.438
chr1	24954307	24955068	peak_19143	2.659	167	3.713	2.199
chr1	24959161	24959661	peak_19362	2.651	178	2.481	1.388
chr1	24972111	24972850	peak_3602	3.909	267	7.677	5.405
chr1	25003368	25003868	peak_8739	3.177	182	4.606	2.877
chr1	25082134	25082634	peak_28570	2.405	125	2.452	1.371
chr1	25086446	25087127	peak_10446	3.047	188	4.521	2.811
chr1	25090841	25091554	peak_8432	3.201	317	5.458	3.553
chr1	25095815	25096315	peak_19674	2.641	143	3.622	2.134
chr1	25107169	25107757	peak_14836	2.822	246	4.409	2.725
chr1	25109647	25110147	peak_48639	1.947	97	2.386	1.336
chr1	25167384	25167884	peak_30815	2.356	148	2.437	1.364
chr1	25168432	25168932	peak_3104	4.051	296	7.898	5.593
chr1	25361148	25361648	peak_19547	2.647	172	4.419	2.733
chr1	25384760	25385260	peak_51845	1.721	82	2.45	1.37
chr1	25495858	25496358	peak_23684	2.524	82	2.401	1.344
chr1	25506552	25507052	peak_49443	1.913	153	3.547	2.08
chr1	25530723	25531256	peak_5290	3.572	318	5.479	3.571
chr1	25568840	25569372	peak_4683	3.676	207	5.166	3.319
chr1	25635889	25636389	peak_43856	2.078	90	2.791	1.57
chr1	25730029	25730529	peak_42078	2.12	101	2.408	1.348
chr1	25748598	25749098	peak_6661	3.374	285	5.311	3.436
chr1	25773520	25774020	peak_25851	2.47	147	2.86	1.613
chr1	25791339	25791839	peak_19668	2.641	143	3.551	2.082
chr1	25890542	25891042	peak_31409	2.34	149	2.891	1.632
chr1	25901308	25901808	peak_10620	3.034	117	3.481	2.032
chr1	25958354	25958854	peak_8284	3.214	175	5.157	3.311
chr1	25998047	25998653	peak_3952	3.828	272	6.817	4.677
chr1	26042745	26043245	peak_25924	2.469	123	2.519	1.409
chr1	26093540	26094115	peak_15293	2.803	100	4.178	2.547
chr1	26192425	26192925	peak_12027	2.955	96	2.419	1.354
chr1	26260113	26260613	peak_13076	2.902	88	2.527	1.414
chr1	26268536	26269036	peak_51205	1.794	136	2.447	1.369
chr1	26284617	26285176	peak_6347	3.417	296	4.937	3.136
chr1	26350720	26351351	peak_2828	4.138	311	7.279	5.067
chr1	26409214	26409853	peak_4294	3.755	287	6.023	4.017
chr1	26487481	26487981	peak_4837	3.652	87	3.258	1.877
chr1	26539774	26540274	peak_29547	2.382	129	2.401	1.344
chr1	26541624	26542124	peak_27243	2.437	190	2.379	1.333
chr1	26555580	26556188	peak_657	5.829	337	10.009	7.419
chr1	26556543	26557043	peak_12080	2.952	179	3.158	1.808
chr1	26744042	26744552	peak_23101	2.539	176	3.753	2.228
chr1	26849249	26849756	peak_9046	3.151	265	4.548	2.832
chr1	26872282	26872863	peak_1074	5.178	191	7.384	5.156
chr1	26900152	26900652	peak_6359	3.413	170	4.574	2.852
chr1	26910392	26910892	peak_35335	2.259	137	2.549	1.427
chr1	26914252	26914752	peak_11782	2.968	90	2.328	1.306
chr1	26990449	26991276	peak_428	6.429	424	15.955	12.723
chr1	27022063	27022563	peak_46275	2.018	118	2.613	1.463
chr1	27036658	27037158	peak_24017	2.516	109	2.681	1.503
chr1	27074129	27074782	peak_6374	3.411	264	5.708	3.757
chr1	27106393	27106893	peak_41612	2.13	143	2.329	1.306
chr1	27129100	27129600	peak_14753	2.825	123	2.455	1.373
chr1	27145893	27146393	peak_29282	2.389	207	3.027	1.721
chr1	27191961	27192461	peak_2787	4.156	179	7.412	5.181
chr1	27199320	27199970	peak_15576	2.792	139	3.634	2.142
chr1	27200151	27200651	peak_42817	2.103	82	2.528	1.415
chr1	27220474	27220974	peak_52480	1.616	70	2.387	1.337
chr1	27299830	27300564	peak_3046	4.072	215	5.736	3.78
chr1	27335231	27335731	peak_22293	2.562	172	2.543	1.423
chr1	27407976	27408476	peak_22891	2.546	182	4.002	2.413
chr1	27410755	27411255	peak_43274	2.091	154	2.674	1.499
chr1	27418147	27418719	peak_2104	4.437	246	8.938	6.488
chr1	27542458	27543450	peak_9320	3.127	323	4.023	2.429
chr1	27563780	27564280	peak_8878	3.164	233	4.459	2.764
chr1	27617539	27618277	peak_33943	2.288	123	2.469	1.381
chr1	27682294	27682851	peak_7787	3.261	226	7.803	5.512
chr1	27689723	27690223	peak_20606	2.61	130	3.814	2.274
chr1	27831592	27832092	peak_33239	2.309	105	2.838	1.6
chr1	27839153	27839653	peak_25376	2.482	86	2.328	1.306
chr1	27856302	27856802	peak_17893	2.701	122	2.763	1.552
chr1	27869171	27869777	peak_15482	2.796	109	2.744	1.541
chr1	27975843	27976343	peak_10536	3.04	79	2.385	1.336
chr1	27992150	27992761	peak_8778	3.172	172	5.051	3.226
chr1	28010833	28011333	peak_38592	2.193	95	2.507	1.402
chr1	28013339	28013839	peak_46140	2.023	92	2.423	1.356
chr1	28096050	28096674	peak_2557	4.237	156	8.075	5.743
chr1	28110498	28110998	peak_39982	2.163	114	2.659	1.49
chr1	28112550	28113250	peak_373	6.576	413	15.955	12.723
chr1	28241742	28242242	peak_22123	2.568	89	2.838	1.6
chr1	28301282	28301782	peak_15350	2.801	94	2.855	1.61
chr1	28328657	28329282	peak_7649	3.271	122	3.113	1.778
chr1	28346127	28346650	peak_2015	4.48	280	11.262	8.526
chr1	28417253	28417753	peak_20041	2.628	91	2.864	1.616
chr1	28505608	28506151	peak_8477	3.197	126	3.331	1.927
chr1	28526838	28527338	peak_23210	2.539	132	3.056	1.74
chr1	28589406	28589906	peak_24794	2.499	116	2.825	1.591
chr1	28593446	28594151	peak_690	5.765	420	13.717	10.701
chr1	28747978	28748478	peak_23639	2.526	94	2.762	1.552
chr1	29286836	29287336	peak_31051	2.351	168	2.551	1.428
chr1	29310688	29311188	peak_15428	2.798	103	2.449	1.37
chr1	29328639	29329308	peak_41516	2.132	157	2.373	1.33
chr1	29338046	29338546	peak_52777	1.539	120	2.643	1.48
chr1	29383944	29384551	peak_13318	2.891	178	4.095	2.483
chr1	29388632	29389132	peak_39385	2.177	132	2.736	1.537
chr1	29404448	29404950	peak_28435	2.408	146	3.384	1.964
chr1	29445874	29446374	peak_34618	2.277	143	2.539	1.421
chr1	29471640	29472203	peak_19938	2.633	211	3.439	2.002
chr1	29559597	29560097	peak_36626	2.232	116	2.912	1.646
chr1	29563447	29564051	peak_1292	4.976	207	9.938	7.356
chr1	29568331	29568831	peak_31032	2.351	112	2.833	1.596
chr1	29570129	29570678	peak_22505	2.556	173	3.829	2.285
chr1	29709339	29710154	peak_791	5.607	510	13.052	10.12
chr1	29717895	29718395	peak_47188	1.995	108	2.333	1.308
chr1	29724304	29724804	peak_19815	2.638	160	2.806	1.58
chr1	29796425	29796925	peak_48214	1.962	155	2.747	1.543
chr1	29801668	29802168	peak_28017	2.419	131	2.719	1.526
chr1	29807421	29807921	peak_41171	2.139	141	2.753	1.547
chr1	29851845	29852345	peak_38859	2.186	161	2.976	1.688
chr1	29855449	29856250	peak_14807	2.822	122	3.129	1.789
chr1	29937372	29937872	peak_40027	2.162	103	2.453	1.372
chr1	29948241	29948741	peak_19162	2.655	123	2.881	1.626
chr1	29954436	29954936	peak_43622	2.086	122	2.39	1.338
chr1	29974149	29974851	peak_28	9.977	497	15.955	12.723
chr1	30008842	30009410	peak_1310	4.964	258	10.153	7.545
chr1	30083751	30084354	peak_418	6.448	405	14.148	11.092
chr1	30092910	30093410	peak_9789	3.094	143	4.339	2.671
chr1	30140029	30140614	peak_15539	2.795	115	2.987	1.695
chr1	30192997	30193497	peak_24654	2.501	141	2.895	1.635
chr1	30194756	30195256	peak_28870	2.397	136	2.958	1.676
chr1	30229850	30230455	peak_1315	4.957	408	10.173	7.562
chr1	30323344	30323924	peak_9958	3.078	135	3.496	2.043
chr1	30334480	30334980	peak_17608	2.71	147	2.843	1.603
chr1	30336502	30337002	peak_18624	2.678	116	2.483	1.389
chr1	30339421	30339921	peak_27990	2.419	133	3.572	2.097
chr1	30358550	30359050	peak_38181	2.2	162	2.463	1.377
chr1	30362332	30362832	peak_24481	2.506	145	2.9	1.638
chr1	30371828	30372328	peak_28628	2.401	134	2.526	1.413
chr1	30379167	30379667	peak_16848	2.74	178	3.167	1.814
chr1	30417063	30417563	peak_26090	2.463	202	2.774	1.56
chr1	30420448	30421092	peak_21717	2.579	230	3.468	2.023
chr1	30463537	30464037	peak_18705	2.673	110	3.035	1.726
chr1	30466825	30467397	peak_43183	2.094	160	2.622	1.468
chr1	30493341	30493841	peak_14196	2.85	179	5.819	3.849
chr1	30511918	30512418	peak_44924	2.055	138	2.363	1.324
chr1	30515254	30515754	peak_23554	2.527	104	2.413	1.35
chr1	30517933	30518614	peak_31727	2.336	126	2.518	1.409
chr1	30522984	30523484	peak_41904	2.124	156	2.589	1.449
chr1	30525527	30526627	peak_14948	2.814	128	3.03	1.723
chr1	30540769	30541269	peak_32377	2.325	146	2.328	1.306
chr1	30542446	30542948	peak_31030	2.351	144	2.86	1.613
chr1	30543555	30544055	peak_32652	2.309	90	2.365	1.325
chr1	30554617	30555117	peak_41912	2.124	115	2.555	1.43
chr1	30571872	30572372	peak_32699	2.309	150	2.969	1.683
chr1	30588383	30589090	peak_33752	2.29	146	2.407	1.348
chr1	30604202	30604702	peak_50168	1.874	138	2.518	1.409
chr1	30618172	30618672	peak_40173	2.16	182	2.954	1.674
chr1	30642967	30643553	peak_9451	3.117	110	3.171	1.817
chr1	30648592	30649092	peak_38359	2.197	164	2.719	1.526
chr1	30654286	30654786	peak_31018	2.351	168	2.872	1.621
chr1	30665252	30665752	peak_29908	2.375	180	2.617	1.465
chr1	30666675	30667175	peak_35696	2.251	78	2.399	1.343
chr1	30698011	30698511	peak_9020	3.155	170	3.694	2.185
chr1	30744261	30744761	peak_50039	1.881	110	2.338	1.311
chr1	30747948	30748550	peak_1948	4.513	391	8.966	6.512
chr1	30769173	30769750	peak_6285	3.424	106	3.126	1.787
chr1	30782793	30783373	peak_15773	2.781	272	2.884	1.628
chr1	30809513	30810013	peak_42966	2.099	150	2.577	1.442
chr1	30847427	30847949	peak_10390	3.047	256	3.486	2.036
chr1	30886350	30886850	peak_40165	2.16	131	2.535	1.418
chr1	30914115	30914615	peak_21787	2.576	106	2.477	1.385
chr1	31040055	31040941	peak_26085	2.463	102	3.015	1.713
chr1	31096970	31097470	peak_31847	2.334	91	2.677	1.501
chr1	31100435	31100935	peak_20228	2.625	108	2.433	1.361
chr1	31170737	31171237	peak_10290	3.057	256	4.52	2.81
chr1	31291142	31291642	peak_14614	2.832	92	2.617	1.465
chr1	31306235	31306735	peak_41386	2.133	97	2.611	1.461
chr1	31374550	31375050	peak_33707	2.291	129	2.542	1.422
chr1	31377347	31377903	peak_5176	3.595	115	4.451	2.757
chr1	31406703	31407203	peak_15653	2.789	151	2.725	1.53
chr1	31426238	31426738	peak_6215	3.432	223	5.958	3.964
chr1	31444648	31445161	peak_2450	4.285	234	9.465	6.945
chr1	31448863	31449363	peak_46881	2.001	117	2.382	1.334
chr1	31453650	31454259	peak_1245	5.028	397	13.827	10.802
chr1	31471448	31472147	peak_297	6.849	336	15.955	12.723
chr1	31482893	31483393	peak_51712	1.737	158	2.712	1.521
chr1	31507368	31507868	peak_15055	2.81	213	3.064	1.745
chr1	31508986	31509486	peak_2434	4.294	281	7.164	4.97
chr1	31598295	31598795	peak_40097	2.161	117	2.87	1.62
chr1	31622212	31622712	peak_10299	3.056	143	3.474	2.027
chr1	31680395	31680895	peak_41185	2.139	176	2.414	1.351
chr1	31689750	31690250	peak_7936	3.232	286	5.278	3.408
chr1	31700986	31701557	peak_1191	5.079	328	9.606	7.068
chr1	31712417	31712917	peak_18593	2.678	116	2.746	1.543
chr1	31742151	31742651	peak_14017	2.857	229	3.388	1.967
chr1	31753440	31753970	peak_5709	3.506	251	5.161	3.315
chr1	31782750	31783250	peak_19931	2.634	154	2.88	1.626
chr1	31798650	31799150	peak_6707	3.371	219	5.099	3.264
chr1	31889146	31889652	peak_40288	2.155	158	2.714	1.523
chr1	32091495	32092082	peak_18468	2.682	151	2.865	1.617
chr1	32100173	32100673	peak_23393	2.532	170	3.273	1.887
chr1	32125181	32125681	peak_16341	2.77	78	2.615	1.464
chr1	32132450	32132963	peak_16441	2.755	214	4.514	2.805
chr1	32227246	32227746	peak_16269	2.77	106	2.868	1.618
chr1	32235944	32236444	peak_25990	2.467	171	3.937	2.365
chr1	32249929	32250561	peak_2356	4.325	317	8.481	6.095
chr1	32255138	32255782	peak_30840	2.355	110	2.791	1.571
chr1	32267283	32267783	peak_29806	2.377	143	2.801	1.576
chr1	32313385	32313885	peak_40274	2.155	98	2.319	1.301
chr1	32321642	32322351	peak_45	9.343	379	15.955	12.723
chr1	32379877	32380377	peak_16307	2.77	123	3.659	2.16
chr1	32391993	32392493	peak_41036	2.141	102	2.642	1.48
chr1	32413803	32414303	peak_44859	2.056	187	2.681	1.503
chr1	32415623	32416284	peak_34155	2.284	97	2.432	1.361
chr1	32432112	32432612	peak_51037	1.81	98	2.323	1.303
chr1	32439079	32439579	peak_14386	2.841	80	2.408	1.348
chr1	32499014	32499514	peak_21161	2.594	127	3.284	1.894
chr1	32518968	32519468	peak_8866	3.166	96	3.272	1.886
chr1	32567004	32567504	peak_38209	2.199	100	2.62	1.467
chr1	32650244	32650744	peak_25640	2.475	154	3.376	1.959
chr1	32673741	32674241	peak_16835	2.74	100	2.887	1.63
chr1	32729831	32730457	peak_6500	3.396	228	5.71	3.76
chr1	32736947	32737745	peak_16256	2.77	213	3.061	1.743
chr1	32758665	32759276	peak_22807	2.549	138	2.777	1.562
chr1	32759995	32760563	peak_4289	3.755	201	3.504	2.049
chr1	32788669	32789703	peak_6955	3.347	92	3.655	2.157
chr1	32880646	32881146	peak_13907	2.863	125	3.094	1.765
chr1	32924019	32924519	peak_31998	2.332	101	2.509	1.403
chr1	32941701	32942201	peak_43423	2.088	104	2.57	1.438
chr1	32953379	32953879	peak_19292	2.655	69	2.414	1.351
chr1	32989023	32989549	peak_42894	2.101	117	2.513	1.406
chr1	33043474	33043974	peak_33061	2.309	100	2.89	1.632
chr1	33050070	33050570	peak_26346	2.456	121	3.713	2.199
chr1	33063348	33063969	peak_21816	2.576	163	4.65	2.911
chr1	33065834	33066334	peak_42298	2.114	87	2.47	1.382
chr1	33077760	33078260	peak_20764	2.605	79	2.5	1.398
chr1	33080010	33080510	peak_30587	2.36	92	2.419	1.354
chr1	33127375	33127875	peak_38676	2.189	128	2.461	1.377
chr1	33219640	33220140	peak_22045	2.57	128	2.82	1.588
chr1	33258271	33258771	peak_35102	2.264	152	2.427	1.358
chr1	33342139	33342670	peak_2206	4.399	362	8.739	6.317
chr1	33346813	33347361	peak_18640	2.675	197	4.696	2.947
chr1	33374339	33374847	peak_39408	2.175	146	3.189	1.829
chr1	33382648	33383148	peak_29158	2.391	149	2.884	1.628
chr1	33384347	33384854	peak_8957	3.158	171	5.612	3.68
chr1	33396767	33397267	peak_43630	2.085	140	2.424	1.356
chr1	33421305	33421805	peak_30261	2.366	82	2.529	1.415
chr1	33433640	33434167	peak_2161	4.412	264	9.612	7.072
chr1	33471216	33471716	peak_44700	2.059	107	2.399	1.343
chr1	33516444	33517020	peak_3348	3.976	175	6.912	4.757
chr1	33558649	33559149	peak_26541	2.453	87	2.671	1.497
chr1	33560611	33561111	peak_23968	2.518	120	2.827	1.593
chr1	33586130	33586630	peak_29013	2.395	166	3.422	1.991
chr1	33589122	33589649	peak_16887	2.737	115	3.152	1.804
chr1	33641294	33641794	peak_30783	2.357	99	2.504	1.401
chr1	33694275	33694775	peak_43750	2.078	108	2.348	1.316
chr1	33829738	33830238	peak_47167	1.995	108	2.373	1.329
chr1	33855743	33856243	peak_37259	2.22	125	2.372	1.329
chr1	33862227	33862727	peak_39929	2.164	165	3.048	1.735
chr1	33869892	33870392	peak_40562	2.151	205	2.647	1.483
chr1	33897803	33898303	peak_33674	2.292	139	3.044	1.732
chr1	33903139	33903648	peak_19420	2.649	111	3.564	2.091
chr1	33918464	33918964	peak_43728	2.078	90	2.418	1.353
chr1	33930467	33930967	peak_32811	2.309	145	2.459	1.375
chr1	34082752	34083252	peak_43136	2.096	59	2.519	1.409
chr1	34092443	34093029	peak_45060	2.05	144	3.829	2.284
chr1	34111620	34112120	peak_34691	2.274	133	3.045	1.733
chr1	34121984	34122484	peak_28865	2.397	109	2.601	1.456
chr1	34182853	34183353	peak_15905	2.77	90	3.138	1.795
chr1	34199830	34200330	peak_624	5.903	223	10.581	7.925
chr1	34250537	34251052	peak_35085	2.265	162	3.72	2.204
chr1	34257005	34257565	peak_24077	2.514	98	3.184	1.826
chr1	34288480	34288980	peak_38413	2.193	114	2.787	1.568
chr1	34324817	34325361	peak_41547	2.131	120	2.841	1.602
chr1	34360623	34361169	peak_28066	2.417	178	3.544	2.078
chr1	34378831	34379467	peak_3644	3.899	238	7.514	5.267
chr1	34419234	34419734	peak_43120	2.096	118	2.345	1.315
chr1	34446001	34446501	peak_17459	2.717	158	4.067	2.462
chr1	34452410	34452910	peak_32341	2.325	168	2.721	1.527
chr1	34474442	34475051	peak_32737	2.309	127	2.93	1.658
chr1	34478353	34478853	peak_51322	1.781	108	2.341	1.312
chr1	34572381	34572881	peak_13984	2.858	130	3.194	1.832
chr1	34621071	34621571	peak_36102	2.243	102	2.564	1.435
chr1	34631258	34631758	peak_14013	2.857	99	3.023	1.718
chr1	34690195	34690853	peak_7228	3.314	127	4.942	3.139
chr1	34726655	34727155	peak_24292	2.509	126	3.202	1.838
chr1	34735636	34736136	peak_25599	2.477	121	2.392	1.339
chr1	34763279	34763935	peak_8695	3.181	186	5.412	3.516
chr1	34779349	34779923	peak_14435	2.841	201	4.798	3.026
chr1	34783553	34784053	peak_37491	2.214	187	2.414	1.351
chr1	34810937	34811437	peak_48341	1.958	108	2.534	1.418
chr1	34845346	34845959	peak_18574	2.678	145	2.86	1.614
chr1	34997382	34997882	peak_15175	2.806	79	2.785	1.567
chr1	35015974	35016474	peak_14422	2.841	80	2.342	1.313
chr1	35053347	35053847	peak_44957	2.054	129	2.391	1.339
chr1	35132566	35133066	peak_52494	1.607	94	3.373	1.957
chr1	35556041	35556596	peak_36905	2.226	178	3.599	2.117
chr1	35616921	35617421	peak_15364	2.801	91	2.799	1.575
chr1	35641365	35641865	peak_13453	2.886	198	4.228	2.585
chr1	35670108	35670608	peak_6292	3.424	89	2.475	1.384
chr1	35754141	35754641	peak_35737	2.251	78	2.375	1.331
chr1	35927231	35927731	peak_40337	2.155	100	2.686	1.506
chr1	35953002	35953502	peak_10562	3.04	79	2.968	1.682
chr1	36008502	36009071	peak_6040	3.455	255	7.911	5.603
chr1	36045062	36045606	peak_28712	2.401	124	3.294	1.901
chr1	36096306	36096806	peak_28613	2.404	151	2.717	1.525
chr1	36172734	36173261	peak_11569	2.98	223	4.655	2.915
chr1	36212714	36213292	peak_16014	2.77	132	2.894	1.635
chr1	36248131	36248770	peak_21117	2.595	176	4.226	2.584
chr1	36290513	36291013	peak_37738	2.21	134	2.569	1.438
chr1	36328529	36329029	peak_37521	2.213	139	2.411	1.349
chr1	36349834	36350334	peak_8324	3.21	146	2.878	1.625
chr1	36367183	36367683	peak_27110	2.441	111	2.376	1.331
chr1	36373738	36374269	peak_3471	3.944	320	6.631	4.522
chr1	36386329	36386829	peak_4603	3.694	202	5.431	3.531
chr1	36436704	36437204	peak_25979	2.468	144	3.667	2.166
chr1	36486428	36486928	peak_29986	2.372	113	2.884	1.628
chr1	36489515	36490015	peak_48878	1.939	111	3.238	1.863
chr1	36604666	36605166	peak_40975	2.144	130	2.497	1.397
chr1	36612354	36612854	peak_28614	2.404	151	3.152	1.804
chr1	36692986	36693486	peak_18063	2.696	146	3.225	1.854
chr1	36702900	36703400	peak_34567	2.278	148	2.864	1.616
chr1	36760949	36761551	peak_1436	4.853	452	9.064	6.597
chr1	36773793	36774350	peak_13581	2.877	175	3.991	2.405
chr1	36806306	36806806	peak_32867	2.309	130	2.723	1.528
chr1	36824006	36824506	peak_6817	3.358	164	3.928	2.358
chr1	36848939	36849543	peak_10822	3.022	148	3.582	2.105
chr1	36937377	36937877	peak_41009	2.142	116	2.789	1.569
chr1	36965453	36965953	peak_37024	2.225	106	2.434	1.362
chr1	36983485	36983985	peak_36493	2.235	121	2.618	1.466
chr1	37052087	37052724	peak_23427	2.531	151	3.791	2.256
chr1	37073470	37073970	peak_44923	2.055	138	2.35	1.317
chr1	37095589	37096089	peak_36221	2.239	194	2.343	1.313
chr1	37100249	37100954	peak_1283	4.984	367	12.603	9.718
chr1	37238750	37239357	peak_11816	2.967	302	4.092	2.481
chr1	37288983	37289826	peak_27033	2.441	151	3.248	1.87
chr1	37343440	37343940	peak_35939	2.246	107	2.595	1.453
chr1	37366748	37367248	peak_50373	1.863	113	2.442	1.366
chr1	37422547	37423047	peak_27160	2.438	132	3.227	1.855
chr1	37424818	37425515	peak_12981	2.905	151	4.194	2.559
chr1	37476919	37477419	peak_10795	3.022	157	3.237	1.862
chr1	37479585	37480085	peak_8323	3.21	146	3.171	1.817
chr1	37487034	37487534	peak_21552	2.586	112	2.448	1.369
chr1	37534328	37534949	peak_117	8.138	282	15.955	12.723
chr1	37569612	37570112	peak_24388	2.506	152	3.904	2.34
chr1	37690366	37690866	peak_34656	2.276	138	2.619	1.466
chr1	37722351	37722851	peak_17305	2.724	118	2.907	1.643
chr1	37739098	37739598	peak_24989	2.493	91	2.771	1.558
chr1	37790256	37790756	peak_19910	2.635	97	2.978	1.689
chr1	37823655	37824155	peak_24341	2.506	76	2.535	1.418
chr1	37903035	37903535	peak_28832	2.401	104	2.967	1.682
chr1	37999440	38000048	peak_903	5.409	492	11.93	9.115
chr1	38000381	38000958	peak_4016	3.814	380	6.193	4.157
chr1	38024947	38025505	peak_17290	2.724	146	3.75	2.226
chr1	38064230	38064730	peak_19583	2.644	189	2.835	1.598
chr1	38082711	38083211	peak_35910	2.247	154	3.182	1.824
chr1	38130973	38131473	peak_29330	2.388	181	3.202	1.838
chr1	38171132	38171753	peak_1976	4.496	240	8.445	6.064
chr1	38172295	38172795	peak_41413	2.133	134	3.112	1.777
chr1	38183155	38183655	peak_4971	3.625	222	6.877	4.728
chr1	38205163	38205663	peak_46454	2.015	96	2.478	1.386
chr1	38213512	38214012	peak_10619	3.034	186	4.026	2.431
chr1	38246649	38247260	peak_19432	2.649	248	3.781	2.249
chr1	38287424	38287924	peak_49731	1.898	111	2.554	1.429
chr1	38344114	38344614	peak_43575	2.086	122	2.339	1.312
chr1	38344696	38345196	peak_38940	2.184	123	2.881	1.626
chr1	38455711	38456251	peak_5571	3.526	168	5.118	3.28
chr1	38514492	38514992	peak_25931	2.469	123	2.87	1.62
chr1	38567409	38567909	peak_26193	2.463	169	3.286	1.895
chr1	38583338	38583838	peak_42788	2.103	82	2.433	1.361
chr1	38634884	38635384	peak_47645	1.981	133	2.444	1.367
chr1	38690772	38691272	peak_43500	2.087	114	2.953	1.673
chr1	38744373	38744873	peak_43796	2.078	153	2.378	1.332
chr1	38832079	38832706	peak_43036	2.099	109	2.704	1.517
chr1	39004450	39005014	peak_15596	2.791	144	4.479	2.779
chr1	39075969	39076469	peak_31355	2.342	156	2.894	1.634
chr1	39183548	39184252	peak_1181	5.079	352	12.392	9.528
chr1	39192018	39192562	peak_3233	4.013	268	8.647	6.239
chr1	39346822	39347322	peak_22654	2.553	188	4.017	2.424
chr1	39391850	39392458	peak_13158	2.896	210	5.683	3.737
chr1	39398447	39399035	peak_28775	2.401	150	3.45	2.01
chr1	39407705	39408205	peak_47512	1.985	129	2.537	1.419
chr1	39451179	39451679	peak_8111	3.232	112	4.658	2.919
chr1	39486490	39486990	peak_48699	1.946	118	2.644	1.481
chr1	39605769	39606269	peak_41126	2.141	153	2.976	1.688
chr1	39799779	39800455	peak_976	5.292	192	9.503	6.978
chr1	39899722	39900346	peak_14490	2.836	103	3.082	1.757
chr1	39954230	39954730	peak_32919	2.309	105	2.401	1.344
chr1	39976714	39977214	peak_32916	2.309	110	3.261	1.879
chr1	40014984	40015595	peak_12629	2.924	128	4.557	2.839
chr1	40076862	40077362	peak_37883	2.206	86	2.674	1.499
chr1	40145401	40145901	peak_33991	2.287	118	2.668	1.495
chr1	40327598	40328098	peak_23001	2.539	88	2.343	1.314
chr1	40365276	40365776	peak_42382	2.113	137	3.684	2.178
chr1	40383047	40383547	peak_35869	2.248	112	2.583	1.446
chr1	40394624	40395124	peak_6788	3.36	131	5.246	3.383
chr1	40469126	40469696	peak_14402	2.841	92	3.08	1.756
chr1	40471845	40472636	peak_52299	1.649	109	3.432	1.998
chr1	40520411	40520911	peak_17935	2.699	76	2.565	1.436
chr1	40571926	40572426	peak_52724	1.553	111	2.425	1.357
chr1	40646315	40646815	peak_34017	2.286	203	3.124	1.785
chr1	40711343	40711843	peak_39553	2.172	127	2.939	1.663
chr1	40751656	40752171	peak_11108	3.001	104	4.148	2.524
chr1	40781451	40781954	peak_4450	3.725	162	3.549	2.081
chr1	40875647	40876191	peak_3332	3.981	319	9.429	6.912
chr1	40919348	40919924	peak_7571	3.277	291	4.597	2.87
chr1	40967795	40968295	peak_47312	1.99	125	2.565	1.436
chr1	41007243	41007752	peak_25813	2.472	166	2.957	1.676
chr1	41045574	41046074	peak_42160	2.118	160	2.755	1.548
chr1	41176449	41176949	peak_49922	1.888	155	2.597	1.454
chr1	41291403	41291903	peak_25700	2.474	75	2.373	1.329
chr1	41341067	41341683	peak_27650	2.424	105	3.115	1.779
chr1	41412854	41413354	peak_26733	2.447	159	2.591	1.45
chr1	41428341	41428861	peak_7786	3.261	122	3.566	2.093
chr1	41435449	41436050	peak_1514	4.797	374	9.021	6.56
chr1	41452409	41452909	peak_19024	2.663	173	3.985	2.401
chr1	41473946	41474446	peak_35372	2.257	176	2.447	1.369
chr1	41481950	41482666	peak_4364	3.74	243	4.761	2.998
chr1	41492924	41493424	peak_4533	3.707	273	5.226	3.367
chr1	41505353	41505853	peak_30977	2.353	107	2.456	1.374
chr1	41555172	41555672	peak_27968	2.419	136	2.974	1.686
chr1	41578705	41579255	peak_26912	2.444	118	2.755	1.548
chr1	41639409	41639909	peak_35225	2.261	142	2.759	1.55
chr1	41649182	41649682	peak_42355	2.113	119	2.414	1.351
chr1	41668815	41669315	peak_10119	3.067	103	2.741	1.539
chr1	41683991	41684491	peak_15747	2.784	205	3.518	2.059
chr1	41713583	41714183	peak_6890	3.353	203	5.333	3.454
chr1	41725487	41725987	peak_24007	2.516	118	3.32	1.919
chr1	41727574	41728074	peak_28175	2.415	136	2.97	1.683
chr1	41743432	41743932	peak_14829	2.822	234	4.753	2.992
chr1	41752023	41752523	peak_13963	2.86	205	3.963	2.384
chr1	41870021	41870521	peak_11385	2.989	129	4.239	2.594
chr1	41880274	41880774	peak_43670	2.084	167	2.577	1.442
chr1	41895456	41895956	peak_14682	2.828	101	3.278	1.89
chr1	41963849	41964533	peak_5836	3.484	192	5.052	3.227
chr1	41976518	41977018	peak_38038	2.203	168	3.273	1.887
chr1	41983983	41984483	peak_19792	2.638	80	2.388	1.337
chr1	42059108	42059608	peak_46307	2.018	118	2.958	1.676
chr1	42085252	42085752	peak_16818	2.74	98	3.06	1.743
chr1	42140335	42140835	peak_34604	2.277	143	2.557	1.431
chr1	42260337	42260837	peak_33191	2.309	100	2.784	1.566
chr1	42340022	42340589	peak_12608	2.924	133	4.891	3.1
chr1	42362612	42363112	peak_46419	2.015	96	2.369	1.327
chr1	42399243	42399743	peak_17588	2.713	213	3.888	2.328
chr1	42439650	42440254	peak_1373	4.911	125	6.31	4.254
chr1	42502282	42502782	peak_49078	1.93	163	2.472	1.383
chr1	42503248	42503956	peak_9471	3.117	297	6.211	4.171
chr1	42513049	42513561	peak_11711	2.973	165	4.9	3.107
chr1	42533049	42533558	peak_3960	3.826	174	7.79	5.5
chr1	42628125	42628625	peak_24083	2.514	104	2.932	1.659
chr1	42646051	42646567	peak_18182	2.693	170	4.675	2.931
chr1	42756865	42757365	peak_14584	2.833	167	4.302	2.642
chr1	42762491	42762991	peak_39243	2.179	118	2.438	1.364
chr1	42806500	42807000	peak_30486	2.363	87	2.367	1.326
chr1	42813687	42814187	peak_29321	2.389	119	2.814	1.585
chr1	42899816	42900316	peak_27913	2.421	194	2.758	1.55
chr1	42942002	42942502	peak_6323	3.42	200	5.704	3.754
chr1	42953032	42953532	peak_11537	2.982	155	3.272	1.886
chr1	42967051	42967555	peak_26006	2.467	176	3.375	1.958
chr1	42973323	42973823	peak_25957	2.468	139	3.177	1.821
chr1	42980324	42980852	peak_3860	3.848	336	8.09	5.756
chr1	43051436	43051936	peak_48078	1.967	115	2.482	1.388
chr1	43069664	43070164	peak_8636	3.189	231	4.345	2.675
chr1	43084141	43084641	peak_36398	2.236	92	2.867	1.617
chr1	43119749	43120665	peak_28337	2.411	173	4.002	2.413
chr1	43152636	43153270	peak_29155	2.391	204	3.583	2.105
chr1	43206649	43207315	peak_6081	3.449	282	6	3.997
chr1	43214998	43215498	peak_33852	2.289	114	2.908	1.643
chr1	43246787	43247287	peak_17148	2.732	71	2.906	1.642
chr1	43321236	43321736	peak_13287	2.892	248	4.007	2.417
chr1	43330156	43330656	peak_29477	2.386	217	2.662	1.492
chr1	43372951	43373650	peak_104	8.311	549	15.955	12.723
chr1	43399307	43399807	peak_19290	2.655	115	3.465	2.021
chr1	43426711	43427211	peak_29475	2.386	155	2.989	1.696
chr1	43460870	43461370	peak_14316	2.847	121	3.352	1.942
chr1	43472343	43472973	peak_775	5.626	346	15.955	12.723
chr1	43475846	43476405	peak_2345	4.329	225	11.512	8.745
chr1	43545452	43545965	peak_5359	3.565	200	4.26	2.61
chr1	43648185	43648685	peak_37650	2.211	103	2.506	1.402
chr1	43745960	43746460	peak_16916	2.737	88	3.16	1.81
chr1	43777904	43778404	peak_30411	2.363	87	2.685	1.505
chr1	43929448	43929993	peak_3897	3.842	208	6.096	4.077
chr1	44044200	44044766	peak_35966	2.246	214	2.805	1.579
chr1	44213114	44213614	peak_15261	2.805	164	3.744	2.222
chr1	44283444	44283984	peak_7419	3.294	247	6.145	4.117
chr1	44315392	44315892	peak_12209	2.946	134	3.048	1.734
chr1	44321118	44321618	peak_44069	2.078	126	2.578	1.443
chr1	44485441	44485941	peak_35739	2.251	117	2.878	1.624
chr1	44531849	44532508	peak_15404	2.799	143	3.877	2.32
chr1	44799521	44800021	peak_12929	2.909	126	2.916	1.648
chr1	44807449	44808151	peak_202	7.399	657	15.955	12.723
chr1	44924703	44925843	peak_24340	2.506	91	2.877	1.624
chr1	44949169	44949669	peak_16755	2.741	95	3.477	2.03
chr1	45000911	45001411	peak_43206	2.093	136	2.388	1.337
chr1	45011888	45012388	peak_32716	2.309	175	2.685	1.506
chr1	45134404	45134904	peak_24493	2.506	76	2.364	1.324
chr1	45179750	45180250	peak_47036	2.001	91	2.584	1.446
chr1	45180346	45180846	peak_52173	1.668	112	3.02	1.716
chr1	45246546	45247160	peak_11959	2.96	164	5.13	3.29
chr1	45266243	45266848	peak_2056	4.463	203	7.955	5.64
chr1	45270394	45270894	peak_36197	2.24	131	3.339	1.933
chr1	45284335	45285170	peak_12297	2.94	130	4.065	2.461
chr1	45297444	45298150	peak_1158	5.11	332	12.632	9.743
chr1	45381250	45381750	peak_40234	2.155	98	2.461	1.376
chr1	45481652	45482152	peak_38908	2.185	71	2.389	1.338
chr1	45513547	45514047	peak_10993	3.015	157	5.39	3.499
chr1	45540676	45541176	peak_28513	2.406	99	2.491	1.393
chr1	45588548	45589070	peak_5700	3.509	140	5.035	3.213
chr1	45687754	45688254	peak_39263	2.177	99	2.409	1.348
chr1	45759837	45760337	peak_21406	2.586	84	2.649	1.484
chr1	45802661	45803161	peak_17524	2.714	220	4.305	2.644
chr1	45809404	45809904	peak_17139	2.732	71	2.459	1.375
chr1	45871950	45872573	peak_4992	3.623	205	7.239	5.034
chr1	45892398	45892898	peak_12933	2.907	170	6.013	4.008
chr1	45927256	45927845	peak_21447	2.586	92	3.931	2.361
chr1	45954441	45954941	peak_8042	3.232	105	3.836	2.29
chr1	45979284	45979784	peak_28796	2.401	85	2.617	1.465
chr1	46027006	46027506	peak_11102	3.001	92	3.093	1.764
chr1	46041962	46042462	peak_33349	2.309	120	2.472	1.383
chr1	46114839	46115339	peak_19498	2.647	86	2.918	1.65
chr1	46183061	46183561	peak_8744	3.176	232	4.557	2.839
chr1	46260532	46261054	peak_17098	2.733	173	3.603	2.12
chr1	46327995	46328495	peak_48578	1.949	114	2.636	1.476
chr1	46329003	46329563	peak_48413	1.956	72	2.694	1.511
chr1	46390696	46391247	peak_18064	2.696	146	4.08	2.472
chr1	46444557	46445057	peak_16882	2.737	99	2.881	1.626
chr1	46483443	46483943	peak_38514	2.193	114	2.353	1.319
chr1	46639444	46639944	peak_20451	2.616	68	2.327	1.305
chr1	46673680	46674180	peak_38645	2.189	139	2.94	1.664
chr1	46728349	46728922	peak_3158	4.032	262	7.56	5.305
chr1	46754158	46755022	peak_12445	2.935	89	3.468	2.023
chr1	46788465	46788965	peak_51529	1.76	141	2.834	1.597
chr1	46830738	46831238	peak_22226	2.565	200	3.209	1.843
chr1	46846323	46846823	peak_21316	2.591	202	4.784	3.016
chr1	46857709	46858243	peak_48748	1.943	157	3.36	1.947
chr1	46976162	46976662	peak_10391	3.047	132	3.603	2.12
chr1	46996666	46997166	peak_14530	2.836	104	3.09	1.763
chr1	47006348	47006878	peak_35031	2.265	157	3.387	1.967
chr1	47105235	47105791	peak_17541	2.713	101	3.307	1.911
chr1	47107649	47108350	peak_30059	2.37	140	4.683	2.937
chr1	47133260	47133760	peak_51911	1.712	89	3.149	1.802
chr1	47138832	47139332	peak_46244	2.02	105	2.483	1.389
chr1	47181734	47182234	peak_41821	2.124	184	2.363	1.324
chr1	47209880	47210380	peak_18807	2.67	154	3.524	2.063
chr1	47432444	47432944	peak_32434	2.323	166	2.501	1.399
chr1	47510427	47510927	peak_30139	2.369	129	2.636	1.476
chr1	47534346	47534925	peak_35245	2.261	142	2.656	1.488
chr1	47546263	47546763	peak_41990	2.124	92	2.343	1.313
chr1	47555703	47556203	peak_27920	2.42	152	2.786	1.568
chr1	47563093	47563593	peak_25879	2.47	113	2.865	1.616
chr1	47564195	47564695	peak_36199	2.24	131	2.88	1.626
chr1	47573627	47574127	peak_32314	2.326	165	2.542	1.422
chr1	47602432	47602932	peak_50247	1.867	182	2.329	1.307
chr1	47615555	47616055	peak_29668	2.38	140	3.557	2.087
chr1	47622231	47622731	peak_37211	2.22	125	3.029	1.722
chr1	47644104	47644604	peak_42054	2.121	130	2.633	1.474
chr1	47650176	47650676	peak_22373	2.559	150	3.106	1.773
chr1	47667281	47667781	peak_25125	2.488	97	2.625	1.47
chr1	47671235	47671735	peak_2075	4.449	157	5.85	3.874
chr1	47729092	47729592	peak_38750	2.188	109	2.794	1.572
chr1	47732346	47732961	peak_822	5.541	256	13.325	10.363
chr1	47750886	47751386	peak_50436	1.861	129	2.502	1.4
chr1	47784020	47784520	peak_42695	2.105	155	2.411	1.349
chr1	47872857	47873357	peak_29644	2.381	165	3.256	1.876
chr1	47905846	47906469	peak_9153	3.144	150	4.71	2.958
chr1	47913408	47913950	peak_32476	2.321	185	3.442	2.004
chr1	47941950	47942450	peak_42775	2.103	123	2.623	1.468
chr1	48047942	48048442	peak_33890	2.288	109	2.813	1.584
chr1	48058239	48058739	peak_32610	2.309	120	2.722	1.528
chr1	48068333	48068924	peak_6713	3.371	179	5.136	3.295
chr1	48138026	48138526	peak_34021	2.286	99	2.493	1.394
chr1	48174738	48175238	peak_47502	1.985	93	3.134	1.792
chr1	48214576	48215076	peak_36282	2.239	164	2.983	1.692
chr1	48242104	48242604	peak_31383	2.34	147	2.508	1.403
chr1	48277389	48277889	peak_44037	2.078	135	3.563	2.091
chr1	48288548	48289151	peak_9662	3.104	244	5.256	3.392
chr1	48329510	48330010	peak_38236	2.199	100	2.471	1.382
chr1	48369624	48370124	peak_45633	2.036	122	2.608	1.46
chr1	48440800	48441457	peak_41802	2.126	186	4.147	2.523
chr1	48518059	48518559	peak_52313	1.645	114	2.886	1.63
chr1	48519903	48520403	peak_27472	2.432	88	2.474	1.384
chr1	48532939	48533465	peak_45893	2.029	167	2.954	1.674
chr1	48536495	48536995	peak_28122	2.416	165	3.247	1.869
chr1	48543757	48544371	peak_24630	2.502	168	3.525	2.064
chr1	48701415	48701915	peak_39666	2.17	94	2.653	1.487
chr1	48744012	48744512	peak_36260	2.239	97	2.552	1.428
chr1	48750820	48751320	peak_41711	2.128	106	2.365	1.325
chr1	48751906	48752406	peak_20490	2.616	119	3.54	2.074
chr1	48780946	48781580	peak_20185	2.625	216	4.989	3.177
chr1	48801629	48802222	peak_38272	2.199	100	2.719	1.526
chr1	48970018	48970551	peak_4383	3.736	130	4.058	2.455
chr1	49006137	49006637	peak_48799	1.942	122	3.331	1.927
chr1	49163105	49163605	peak_6159	3.442	83	3.705	2.193
chr1	49257540	49258040	peak_46472	2.014	159	2.673	1.498
chr1	49297700	49298200	peak_40646	2.149	148	2.944	1.667
chr1	49328913	49329413	peak_28081	2.417	89	2.376	1.331
chr1	49331428	49331928	peak_36079	2.243	170	2.658	1.49
chr1	49441658	49442158	peak_46145	2.023	149	2.67	1.497
chr1	49551450	49552110	peak_7806	3.259	195	4.434	2.745
chr1	49566755	49567388	peak_46467	2.014	157	2.815	1.585
chr1	49728385	49728885	peak_47793	1.976	115	2.632	1.474
chr1	49802233	49802753	peak_50652	1.847	101	3.767	2.238
chr1	49880485	49880985	peak_51343	1.779	168	2.878	1.625
chr1	49934740	49935650	peak_11653	2.978	258	7.147	4.955
chr1	50074961	50075461	peak_20134	2.626	91	3.132	1.791
chr1	50139283	50139783	peak_24969	2.493	81	2.351	1.318
chr1	50187249	50187749	peak_46850	2.006	126	2.716	1.524
chr1	50246846	50247469	peak_768	5.633	190	10.169	7.558
chr1	50256909	50257450	peak_13128	2.899	119	4.296	2.638
chr1	50430219	50430719	peak_26508	2.453	113	2.534	1.418
chr1	50603543	50604078	peak_2335	4.333	131	6.242	4.197
chr1	50910148	50910851	peak_2569	4.232	385	9.299	6.8
chr1	50940212	50940712	peak_20640	2.609	123	4.256	2.607
chr1	51035849	51036354	peak_14710	2.828	169	4.184	2.552
chr1	51040450	51040950	peak_38558	2.193	95	2.598	1.454
chr1	51078190	51078757	peak_9315	3.127	166	4.896	3.104
chr1	51241775	51242275	peak_31438	2.339	76	2.452	1.371
chr1	51331394	51331894	peak_17878	2.702	158	3.799	2.263
chr1	51576670	51577170	peak_34186	2.284	94	2.431	1.36
chr1	51622458	51622958	peak_29787	2.377	139	3.245	1.868
chr1	51636995	51637495	peak_38920	2.184	123	2.736	1.536
chr1	51690102	51690631	peak_18161	2.693	87	3.029	1.722
chr1	51708845	51709345	peak_38146	2.2	81	2.733	1.535
chr1	51879055	51879555	peak_40587	2.15	149	2.699	1.514
chr1	51897707	51898207	peak_27451	2.432	79	2.657	1.489
chr1	51910838	51911338	peak_46311	2.018	118	2.531	1.416
chr1	51912867	51913367	peak_34158	2.284	94	2.435	1.362
chr1	51969151	51969777	peak_11730	2.972	210	5.219	3.361
chr1	51978064	51978564	peak_41401	2.133	97	2.463	1.377
chr1	52006047	52006547	peak_51589	1.752	129	3.433	1.998
chr1	52009668	52010168	peak_7511	3.283	191	4.56	2.842
chr1	52338857	52339357	peak_34204	2.283	89	2.515	1.407
chr1	52345129	52345629	peak_19951	2.632	175	4.027	2.432
chr1	52601088	52601588	peak_30604	2.36	92	2.442	1.366
chr1	52607413	52607913	peak_10624	3.034	96	3.172	1.818
chr1	52651809	52652344	peak_24028	2.516	130	3.137	1.794
chr1	52659323	52659823	peak_46634	2.009	161	2.438	1.364
chr1	52904855	52905480	peak_16436	2.756	207	3.282	1.893
chr1	52949271	52949771	peak_51194	1.796	70	2.539	1.421
chr1	52958239	52958739	peak_22534	2.555	83	2.44	1.365
chr1	53004197	53004697	peak_29573	2.382	98	3.34	1.933
chr1	53006144	53006644	peak_52114	1.679	82	3.6	2.118
chr1	53046884	53047384	peak_26453	2.454	101	2.603	1.457
chr1	53089448	53090000	peak_11071	3.01	176	3.655	2.157
chr1	53107553	53108097	peak_13490	2.883	231	5.832	3.86
chr1	53112067	53112567	peak_37587	2.212	115	2.474	1.384
chr1	53137616	53138116	peak_51471	1.767	111	2.344	1.314
chr1	53158914	53159418	peak_37992	2.204	123	2.758	1.55
chr1	53163348	53163848	peak_45688	2.035	119	2.485	1.39
chr1	53235789	53236289	peak_10526	3.04	79	2.716	1.524
chr1	53265612	53266112	peak_40593	2.15	149	2.679	1.502
chr1	53311853	53312353	peak_31392	2.34	147	2.429	1.359
chr1	53350816	53351603	peak_20257	2.623	155	3.279	1.891
chr1	53352339	53352839	peak_26270	2.463	80	2.594	1.452
chr1	53359942	53360442	peak_39089	2.181	137	2.503	1.4
chr1	53403575	53404075	peak_38461	2.193	95	2.698	1.513
chr1	53413196	53413696	peak_18901	2.665	132	3.898	2.336
chr1	53512253	53512753	peak_43378	2.089	95	2.44	1.365
chr1	53574901	53575401	peak_31003	2.351	112	2.389	1.338
chr1	53586682	53587182	peak_28208	2.414	115	2.678	1.501
chr1	53625160	53625660	peak_22871	2.547	181	4.068	2.463
chr1	53648797	53649297	peak_25231	2.486	70	2.419	1.354
chr1	53699533	53700033	peak_47391	1.988	155	2.47	1.381
chr1	53713676	53714176	peak_44014	2.078	150	2.542	1.422
chr1	53758232	53758732	peak_38952	2.184	134	3.19	1.83
chr1	53765609	53766109	peak_44333	2.068	103	2.611	1.462
chr1	53768858	53769358	peak_39882	2.164	88	2.46	1.376
chr1	53799489	53799989	peak_45493	2.039	106	2.488	1.391
chr1	53804771	53805271	peak_19281	2.655	92	3.465	2.02
chr1	53811203	53811703	peak_16640	2.746	226	3.813	2.273
chr1	53838473	53838973	peak_8763	3.174	136	4.564	2.844
chr1	53957047	53957677	peak_7650	3.271	255	6.355	4.291
chr1	53985372	53985872	peak_21244	2.593	73	2.516	1.407
chr1	54016401	54016901	peak_29039	2.395	170	3.177	1.821
chr1	54018839	54019475	peak_4993	3.623	116	3.126	1.787
chr1	54138849	54139349	peak_40573	2.15	149	2.684	1.505
chr1	54264561	54265061	peak_31183	2.346	143	2.643	1.48
chr1	54312727	54313227	peak_5219	3.585	132	3.805	2.267
chr1	54335633	54336225	peak_16917	2.737	193	3.875	2.319
chr1	54378323	54378882	peak_23909	2.52	202	3.397	1.973
chr1	54384844	54385344	peak_40655	2.149	135	2.477	1.385
chr1	54413274	54413774	peak_19139	2.659	167	3.743	2.221
chr1	54448667	54449449	peak_20346	2.616	136	3.292	1.9
chr1	54460821	54461321	peak_19937	2.633	214	3.815	2.274
chr1	54503013	54503513	peak_44032	2.078	144	2.644	1.481
chr1	54506505	54507005	peak_20006	2.63	188	3.179	1.823
chr1	54613990	54614490	peak_23467	2.53	141	3.66	2.161
chr1	54689295	54689795	peak_27342	2.433	144	2.791	1.57
chr1	54712787	54713287	peak_25021	2.493	110	2.535	1.418
chr1	54714139	54714639	peak_26020	2.463	112	2.679	1.502
chr1	54762672	54763172	peak_45405	2.042	115	2.636	1.476
chr1	54789006	54789506	peak_33599	2.293	144	2.565	1.435
chr1	54794551	54795051	peak_30046	2.372	113	2.611	1.462
chr1	54850891	54851391	peak_18698	2.673	110	2.911	1.646
chr1	54860952	54861452	peak_23831	2.522	142	3.364	1.951
chr1	54869105	54869605	peak_1577	4.749	144	8.226	5.873
chr1	54899000	54899500	peak_48998	1.933	67	2.743	1.54
chr1	54910850	54911350	peak_48289	1.959	157	2.743	1.541
chr1	54918641	54919141	peak_30596	2.36	138	3.327	1.925
chr1	54919440	54919967	peak_38387	2.196	181	3.17	1.816
chr1	54924406	54924906	peak_51350	1.779	131	3.905	2.342
chr1	54952003	54952503	peak_33828	2.289	144	2.958	1.676
chr1	54955444	54956066	peak_31367	2.342	105	2.803	1.578
chr1	54965842	54966342	peak_46392	2.016	131	2.406	1.347
chr1	54979156	54979656	peak_12848	2.912	183	3.539	2.074
chr1	55059995	55060495	peak_35901	2.247	146	2.533	1.417
chr1	55233328	55233897	peak_3014	4.081	274	8.957	6.505
chr1	55281474	55281974	peak_21255	2.593	85	2.466	1.379
chr1	55287049	55287653	peak_4070	3.805	239	8.075	5.743
chr1	55310547	55311047	peak_22161	2.567	191	4.073	2.466
chr1	55333477	55334060	peak_1170	5.097	328	9.603	7.065
chr1	55364570	55365070	peak_19489	2.647	86	3.182	1.824
chr1	55420824	55421324	peak_24616	2.503	124	3.091	1.763
chr1	55428850	55429851	peak_17	10.68	554	15.955	12.723
chr1	55430040	55430540	peak_17421	2.719	176	3.434	1.999
chr1	55443540	55444040	peak_43985	2.078	141	2.555	1.43
chr1	55572948	55573594	peak_2103	4.437	223	8.895	6.451
chr1	55580489	55580989	peak_16220	2.77	115	3.733	2.213
chr1	55686682	55687182	peak_33456	2.309	97	2.744	1.541
chr1	55696211	55696711	peak_28240	2.413	169	3.539	2.074
chr1	55711121	55711621	peak_45560	2.038	128	2.394	1.34
chr1	55718640	55719256	peak_6180	3.439	283	6.63	4.52
chr1	55725249	55725749	peak_30388	2.364	135	3.411	1.983
chr1	55814074	55814574	peak_11510	2.983	84	3.061	1.743
chr1	55827332	55827950	peak_7108	3.324	153	5.356	3.472
chr1	55919517	55920017	peak_40117	2.161	128	3.045	1.733
chr1	56025787	56026393	peak_14958	2.814	141	4.446	2.754
chr1	56125115	56125615	peak_48316	1.958	123	2.33	1.307
chr1	56331745	56332245	peak_33811	2.289	137	3.501	2.046
chr1	56394642	56395142	peak_51079	1.807	137	2.414	1.351
chr1	56414750	56415250	peak_3826	3.859	155	5.2	3.346
chr1	56425110	56425610	peak_43664	2.084	176	2.626	1.47
chr1	56448942	56449466	peak_5702	3.509	264	6.86	4.713
chr1	56461189	56461689	peak_18153	2.693	178	4.258	2.609
chr1	56490315	56490815	peak_36957	2.225	106	2.466	1.379
chr1	56494238	56494738	peak_44546	2.063	149	2.633	1.475
chr1	56502564	56503064	peak_17376	2.722	121	3.573	2.098
chr1	56532705	56533205	peak_46121	2.023	149	2.429	1.359
chr1	56585989	56586489	peak_11034	3.013	124	4.315	2.652
chr1	56688348	56688943	peak_810	5.571	181	9.945	7.362
chr1	56755861	56756361	peak_2506	4.254	129	6.12	4.096
chr1	56784877	56785377	peak_49025	1.932	137	2.508	1.403
chr1	56846904	56847404	peak_37621	2.211	91	2.9	1.638
chr1	56848497	56848997	peak_46201	2.02	105	2.413	1.351
chr1	56866513	56867087	peak_13372	2.886	95	3.03	1.723
chr1	56953302	56953802	peak_8907	3.161	99	3.343	1.936
chr1	57028089	57028589	peak_44905	2.055	89	2.348	1.316
chr1	57188092	57188592	peak_20310	2.616	98	3.261	1.879
chr1	57280039	57280755	peak_7582	3.275	248	7.095	4.911
chr1	57385127	57385627	peak_17580	2.713	99	3.331	1.928
chr1	57489548	57490048	peak_7801	3.259	120	4.998	3.184
chr1	57530826	57531326	peak_52384	1.633	99	2.356	1.321
chr1	57590788	57591373	peak_39188	2.179	123	3.157	1.807
chr1	57596179	57596679	peak_16855	2.74	89	2.626	1.471
chr1	57630367	57630867	peak_21193	2.593	88	2.867	1.618
chr1	57674705	57675205	peak_6566	3.386	88	3.508	2.052
chr1	57761746	57762246	peak_6832	3.358	80	3.185	1.826
chr1	57806765	57807265	peak_13292	2.892	134	4.775	3.009
chr1	57831574	57832188	peak_20967	2.599	152	4.492	2.789
chr1	57902754	57903301	peak_15096	2.809	114	2.885	1.629
chr1	57991123	57991623	peak_20151	2.626	107	2.448	1.369
chr1	58011967	58012467	peak_36305	2.239	97	2.407	1.347
chr1	58089749	58090319	peak_38078	2.202	124	2.831	1.595
chr1	58095436	58095936	peak_40802	2.147	118	2.379	1.333
chr1	58104899	58105399	peak_34446	2.28	123	2.779	1.563
chr1	58116350	58116850	peak_10950	3.017	98	3.958	2.38
chr1	58119746	58120304	peak_4139	3.791	160	6.325	4.267
chr1	58131807	58132402	peak_16358	2.77	131	4.165	2.537
chr1	58141587	58142350	peak_32538	2.309	139	2.401	1.344
chr1	58174041	58174541	peak_51240	1.791	97	2.776	1.561
chr1	58175085	58175585	peak_44442	2.067	94	2.743	1.54
chr1	58206732	58207281	peak_4021	3.813	231	8.235	5.881
chr1	58293326	58293826	peak_34773	2.272	123	3.095	1.766
chr1	58308046	58308546	peak_45109	2.049	172	2.612	1.462
chr1	58378955	58379455	peak_49456	1.913	116	2.748	1.543
chr1	58395279	58395851	peak_1996	4.485	272	10.704	8.032
chr1	58481528	58482028	peak_46155	2.022	127	3.164	1.812
chr1	58573701	58574201	peak_45104	2.049	142	2.754	1.547
chr1	58618349	58618849	peak_13605	2.877	81	2.504	1.401
chr1	58727237	58727848	peak_2525	4.245	285	10.154	7.545
chr1	58735480	58736133	peak_34750	2.272	123	3.08	1.756
chr1	58755320	58756050	peak_3525	3.931	298	8.486	6.099
chr1	58805902	58806402	peak_33676	2.292	135	3.625	2.136
chr1	58848682	58849182	peak_30248	2.366	209	2.876	1.624
chr1	58859635	58860135	peak_33053	2.309	100	3.014	1.712
chr1	58866172	58866672	peak_12514	2.931	159	4.375	2.699
chr1	58881444	58881949	peak_7942	3.232	224	4.944	3.142
chr1	58883228	58883759	peak_9931	3.084	172	4.996	3.182
chr1	58919568	58920249	peak_27072	2.441	116	3.143	1.798
chr1	58958168	58958668	peak_49761	1.896	120	2.398	1.343
chr1	59081608	59082108	peak_33172	2.309	110	3.019	1.715
chr1	59100846	59101465	peak_12412	2.935	269	5.915	3.927
chr1	59125132	59125632	peak_40212	2.155	98	2.422	1.355
chr1	59143093	59143655	peak_2853	4.13	161	6.816	4.677
chr1	59212031	59212531	peak_41228	2.138	145	3.43	1.996
chr1	59251028	59251528	peak_32912	2.309	125	3.19	1.83
chr1	59333540	59334040	peak_25695	2.474	211	3.942	2.369
chr1	59361551	59362209	peak_7923	3.246	225	6.304	4.249
chr1	59390225	59390847	peak_1330	4.947	194	10.248	7.628
chr1	59422995	59423495	peak_42612	2.108	105	2.322	1.303
chr1	59427150	59427650	peak_35811	2.249	190	2.568	1.437
chr1	59532888	59533638	peak_20669	2.609	121	3.48	2.032
chr1	59542959	59543459	peak_22931	2.539	88	2.466	1.379
chr1	59556854	59557354	peak_30547	2.361	182	3.304	1.908
chr1	59570450	59570963	peak_35656	2.253	122	3.291	1.9
chr1	59586813	59587313	peak_52484	1.61	129	2.485	1.39
chr1	59588354	59588854	peak_52816	1.531	63	2.776	1.561
chr1	59601717	59602217	peak_43309	2.09	86	2.335	1.309
chr1	59624486	59625051	peak_10087	3.07	169	5.224	3.365
chr1	59645223	59645723	peak_48327	1.958	106	2.366	1.326
chr1	59653447	59653991	peak_44858	2.056	187	3.043	1.731
chr1	59657797	59658297	peak_33391	2.309	142	3.391	1.969
chr1	59672794	59673294	peak_47655	1.979	150	2.766	1.554
chr1	59707169	59707669	peak_44461	2.066	179	2.717	1.525
chr1	59730882	59731460	peak_7477	3.287	208	5.51	3.596
chr1	59810791	59811291	peak_48577	1.949	114	2.595	1.452
chr1	59856634	59857197	peak_26528	2.453	170	3.746	2.223
chr1	59880020	59880520	peak_26754	2.447	106	3.375	1.958
chr1	59886949	59887562	peak_6439	3.4	243	9.281	6.784
chr1	59938302	59938802	peak_38757	2.188	109	3.734	2.215
chr1	59986209	59986709	peak_28593	2.404	151	2.986	1.694
chr1	60045362	60045862	peak_35771	2.251	97	2.701	1.515
chr1	60087703	60088203	peak_17989	2.699	76	2.436	1.363
chr1	60091125	60091625	peak_18399	2.684	93	3.667	2.166
chr1	60104375	60104875	peak_40746	2.148	107	2.528	1.415
chr1	60133130	60133686	peak_5305	3.571	139	5.256	3.391
chr1	60160531	60161031	peak_24717	2.499	92	2.759	1.55
chr1	60187656	60188156	peak_13768	2.869	95	3.984	2.4
chr1	60190150	60190650	peak_23842	2.522	71	2.409	1.349
chr1	60247909	60248409	peak_20465	2.616	102	2.73	1.532
chr1	60255544	60256052	peak_25949	2.468	161	4.082	2.473
chr1	60266099	60266599	peak_37922	2.206	86	2.559	1.432
chr1	60280144	60280644	peak_41092	2.141	102	2.684	1.505
chr1	60281483	60281983	peak_35232	2.261	194	2.99	1.697
chr1	60312527	60313027	peak_12333	2.938	70	2.508	1.403
chr1	60360086	60360586	peak_41448	2.133	97	2.38	1.333
chr1	60489991	60490780	peak_20978	2.599	240	5.252	3.388
chr1	60534955	60535455	peak_29428	2.386	93	2.386	1.336
chr1	60573779	60574417	peak_9249	3.135	136	5.203	3.349
chr1	60621533	60622033	peak_34189	2.284	94	2.856	1.611
chr1	60639946	60640576	peak_13470	2.886	175	5.828	3.856
chr1	60694183	60694683	peak_41824	2.124	109	2.983	1.692
chr1	60739664	60740164	peak_16773	2.741	107	3.549	2.081
chr1	60770549	60771049	peak_41641	2.129	166	2.906	1.642
chr1	60801009	60801509	peak_17973	2.699	76	2.452	1.371
chr1	60894782	60895282	peak_39098	2.18	85	2.319	1.301
chr1	60918796	60919296	peak_12686	2.924	97	3.451	2.011
chr1	60938077	60938577	peak_12172	2.948	88	3.02	1.716
chr1	60957938	60958438	peak_46020	2.026	90	2.35	1.317
chr1	60961109	60961609	peak_13019	2.902	186	4.723	2.968
chr1	60972655	60973155	peak_5559	3.526	168	6.898	4.746
chr1	60990129	60990629	peak_22171	2.565	100	2.996	1.7
chr1	61118945	61119445	peak_16998	2.735	92	3.483	2.034
chr1	61152056	61152556	peak_27385	2.432	95	2.521	1.411
chr1	61218776	61219276	peak_10790	3.022	72	2.499	1.398
chr1	61241386	61241886	peak_14340	2.843	133	4.482	2.782
chr1	61337850	61338451	peak_14367	2.842	197	4.46	2.764
chr1	61385728	61386228	peak_11973	2.959	149	4.935	3.135
chr1	61447266	61447766	peak_46480	2.013	109	2.503	1.4
chr1	61455401	61455901	peak_4406	3.732	102	4.135	2.514
chr1	61487366	61487866	peak_50653	1.847	120	2.341	1.313
chr1	61528711	61529211	peak_44945	2.054	129	2.433	1.361
chr1	61724870	61725550	peak_9821	3.091	241	4.219	2.578
chr1	61812580	61813080	peak_27999	2.419	123	2.802	1.577
chr1	61866748	61867260	peak_32678	2.309	157	4.031	2.435
chr1	61873545	61874057	peak_5669	3.512	243	6.882	4.732
chr1	61909530	61910030	peak_27369	2.432	79	2.379	1.333
chr1	61942975	61943475	peak_40240	2.155	154	2.846	1.605
chr1	61966640	61967156	peak_4694	3.674	229	7.643	5.376
chr1	61999186	61999686	peak_19071	2.662	110	3.282	1.893
chr1	62031969	62032469	peak_35199	2.262	100	2.541	1.422
chr1	62171327	62171827	peak_51892	1.715	104	2.418	1.353
chr1	62180607	62181107	peak_51753	1.731	120	2.527	1.414
chr1	62183268	62183768	peak_16787	2.741	95	2.985	1.693
chr1	62333576	62334076	peak_42459	2.111	160	2.357	1.321
chr1	62423735	62424235	peak_46298	2.018	118	2.374	1.33
chr1	62433841	62434341	peak_47143	1.995	108	2.375	1.331
chr1	62529125	62529625	peak_48005	1.968	81	2.429	1.359
chr1	62562711	62563211	peak_30829	2.355	102	2.373	1.33
chr1	62624498	62624998	peak_16168	2.77	78	2.694	1.511
chr1	62689601	62690101	peak_807	5.576	168	8.964	6.51
chr1	62694557	62695077	peak_24937	2.493	146	3.611	2.126
chr1	62754910	62755483	peak_30992	2.352	163	4.504	2.798
chr1	62758388	62758888	peak_52871	1.515	105	2.381	1.334
chr1	62760603	62761103	peak_52290	1.649	75	2.541	1.422
chr1	63033139	63033639	peak_16163	2.77	92	3.049	1.736
chr1	63059466	63059966	peak_6811	3.358	151	5.376	3.487
chr1	63068796	63069296	peak_34045	2.286	130	2.93	1.658
chr1	63204050	63204550	peak_6677	3.374	113	3.916	2.349
chr1	63317797	63318368	peak_15215	2.806	97	2.493	1.394
chr1	63400850	63401350	peak_16203	2.77	92	3.133	1.792
chr1	63592479	63592979	peak_46754	2.007	100	2.538	1.42
chr1	63597834	63598468	peak_30072	2.37	95	2.605	1.458
chr1	63662643	63663153	peak_9639	3.106	170	4.551	2.834
chr1	63672559	63673059	peak_29057	2.394	150	3.166	1.814
chr1	63674327	63674878	peak_7838	3.257	261	6.236	4.192
chr1	63746222	63746755	peak_14534	2.836	186	4.596	2.87
chr1	63755189	63755689	peak_20482	2.616	85	2.616	1.465
chr1	63859648	63860148	peak_16126	2.77	126	3.856	2.305
chr1	63896415	63896915	peak_38949	2.184	123	2.854	1.61
chr1	63933963	63934463	peak_40698	2.148	107	2.377	1.331
chr1	64006655	64007155	peak_3372	3.967	192	7.362	5.138
chr1	64035280	64035780	peak_37042	2.223	139	2.703	1.516
chr1	64119885	64120385	peak_34266	2.283	89	2.531	1.416
chr1	64130930	64131430	peak_46012	2.026	136	2.678	1.501
chr1	64146002	64146502	peak_40609	2.149	135	2.58	1.444
chr1	64186386	64186886	peak_20553	2.612	181	3.989	2.404
chr1	64204440	64204940	peak_27044	2.441	74	2.375	1.331
chr1	64231025	64231525	peak_3830	3.859	117	5.727	3.773
chr1	64284222	64284722	peak_49692	1.9	107	2.373	1.329
chr1	64309542	64310042	peak_43102	2.096	118	2.446	1.368
chr1	64368752	64369252	peak_18134	2.693	105	3.183	1.825
chr1	64411027	64411527	peak_5632	3.518	160	6.41	4.337
chr1	64434867	64435367	peak_17156	2.732	71	2.44	1.365
chr1	64507918	64508418	peak_35637	2.253	122	2.965	1.68
chr1	64687541	64688041	peak_12517	2.931	146	4.218	2.578
chr1	64691423	64691923	peak_38027	2.204	128	2.829	1.594
chr1	64728639	64729139	peak_28131	2.415	136	3.68	2.175
chr1	64879017	64879705	peak_3176	4.03	123	4.604	2.876
chr1	64898224	64898866	peak_26718	2.449	133	3.352	1.942
chr1	64910509	64911009	peak_37802	2.208	111	2.834	1.597
chr1	64915744	64916350	peak_5288	3.573	207	7.128	4.938
chr1	64934268	64934768	peak_12072	2.952	226	5.029	3.209
chr1	64968313	64968813	peak_6384	3.41	96	2.874	1.622
chr1	64980986	64981554	peak_29982	2.372	156	3.643	2.149
chr1	64982083	64982583	peak_45090	2.05	112	2.681	1.503
chr1	65039500	65040000	peak_41506	2.133	97	2.422	1.355
chr1	65046090	65046590	peak_24732	2.499	101	2.676	1.5
chr1	65060967	65061467	peak_15436	2.798	125	3.728	2.21
chr1	65083055	65083555	peak_43401	2.089	95	2.638	1.477
chr1	65139751	65140251	peak_52366	1.636	124	3.129	1.789
chr1	65158622	65159122	peak_45819	2.032	88	2.352	1.318
chr1	65221946	65222653	peak_2990	4.087	244	8.452	6.07
chr1	65292878	65293378	peak_44099	2.078	126	2.425	1.357
chr1	65359809	65360309	peak_13438	2.886	81	2.719	1.526
chr1	65407910	65408410	peak_38408	2.193	123	3.246	1.868
chr1	65429660	65430201	peak_5472	3.54	172	6.494	4.407
chr1	65554651	65555350	peak_5512	3.535	222	6.723	4.598
chr1	65564328	65564828	peak_32524	2.309	102	3.142	1.797
chr1	65631947	65632447	peak_19003	2.664	82	2.747	1.543
chr1	65652062	65652562	peak_12223	2.943	102	2.648	1.484
chr1	65706651	65707151	peak_37874	2.206	86	2.328	1.306
chr1	65725020	65725520	peak_39604	2.17	116	2.648	1.483
chr1	65758919	65759419	peak_34225	2.283	89	2.342	1.313
chr1	65946298	65946798	peak_28998	2.395	83	2.326	1.305
chr1	66143506	66144006	peak_22349	2.56	122	3.465	2.021
chr1	66154897	66155397	peak_35774	2.251	78	2.519	1.409
chr1	66173641	66174141	peak_29518	2.382	98	2.572	1.439
chr1	66204689	66205189	peak_45149	2.048	121	2.521	1.411
chr1	66271144	66271644	peak_34123	2.284	106	3.014	1.712
chr1	66317503	66318003	peak_14497	2.836	86	2.441	1.366
chr1	66371302	66371802	peak_21425	2.586	121	3.146	1.801
chr1	66422489	66423244	peak_50654	1.847	104	2.533	1.417
chr1	66446294	66446794	peak_37171	2.221	101	2.861	1.614
chr1	66462198	66462698	peak_5161	3.597	176	5.826	3.855
chr1	66464832	66465332	peak_46995	2.001	136	2.585	1.447
chr1	66480651	66481255	peak_30506	2.363	138	4.311	2.649
chr1	66519992	66520492	peak_49050	1.931	92	2.37	1.328
chr1	66543463	66543963	peak_28478	2.407	173	3.865	2.312
chr1	66564149	66564749	peak_1018	5.255	239	12.118	9.282
chr1	66592027	66592550	peak_51316	1.783	173	3.198	1.836
chr1	66598624	66599124	peak_32949	2.309	90	3.044	1.732
chr1	66624652	66625223	peak_17115	2.732	87	3.202	1.838
chr1	66737745	66738245	peak_11393	2.989	132	4.668	2.926
chr1	66773026	66773556	peak_17974	2.699	173	4.917	3.12
chr1	66840897	66841397	peak_34284	2.283	89	2.759	1.551
chr1	66944568	66945149	peak_2374	4.32	143	5.899	3.915
chr1	66995970	66996470	peak_46184	2.022	162	3.111	1.776
chr1	67125970	67126470	peak_21993	2.572	78	2.523	1.411
chr1	67147717	67148333	peak_24180	2.512	185	3.79	2.256
chr1	67162823	67163353	peak_2957	4.098	147	6.151	4.122
chr1	67182093	67183051	peak_7825	3.258	144	4.162	2.534
chr1	67215238	67215738	peak_34386	2.281	166	3.307	1.91
chr1	67372210	67372710	peak_33836	2.289	114	3.079	1.755
chr1	67512959	67513459	peak_52708	1.558	108	2.337	1.311
chr1	67534540	67535087	peak_2603	4.224	247	10.127	7.522
chr1	67570327	67570827	peak_22321	2.56	183	3.388	1.967
chr1	67580061	67580561	peak_41396	2.133	134	2.938	1.663
chr1	67587823	67588323	peak_8559	3.194	87	2.83	1.594
chr1	67608520	67609020	peak_40105	2.161	117	2.728	1.532
chr1	67613923	67614423	peak_4550	3.694	97	3.291	1.899
chr1	67686603	67687154	peak_3468	3.946	229	8.377	6.004
chr1	67700598	67701098	peak_8269	3.215	188	5.017	3.199
chr1	67724917	67725467	peak_23943	2.518	141	3.954	2.377
chr1	67726119	67726619	peak_10416	3.047	100	3.99	2.404
chr1	67748650	67749150	peak_28185	2.414	118	3.274	1.888
chr1	67818967	67819467	peak_22214	2.565	200	3.4	1.975
chr1	67831876	67832376	peak_18060	2.697	222	4.136	2.515
chr1	67890033	67890556	peak_961	5.31	138	7.44	5.204
chr1	67962705	67963205	peak_22735	2.552	124	3.258	1.877
chr1	68054152	68054652	peak_12383	2.938	94	2.73	1.532
chr1	68128165	68128665	peak_24179	2.512	147	3.93	2.36
chr1	68197777	68198277	peak_6273	3.424	94	3.874	2.319
chr1	68204933	68205433	peak_32839	2.309	80	2.396	1.342
chr1	68229091	68229591	peak_27881	2.424	84	2.378	1.332
chr1	68269564	68270163	peak_2789	4.156	150	5.545	3.625
chr1	68384146	68385327	peak_756	5.656	294	14.699	11.585
chr1	68459907	68460407	peak_31671	2.336	103	2.725	1.53
chr1	68799995	68800586	peak_4275	3.76	136	5.453	3.549
chr1	68843469	68843969	peak_16196	2.77	150	4.347	2.677
chr1	68860625	68861125	peak_47907	1.971	111	2.386	1.336
chr1	68863813	68864313	peak_32607	2.309	175	2.64	1.479
chr1	68881448	68882042	peak_42539	2.109	169	3.527	2.065
chr1	68923265	68923981	peak_15736	2.785	193	5.816	3.847
chr1	68950895	68951395	peak_27041	2.441	74	2.323	1.303
chr1	69055049	69055852	peak_1745	4.634	404	11.859	9.054
chr1	69258534	69259069	peak_7547	3.281	146	5.161	3.315
chr1	69382395	69382895	peak_10219	3.063	272	6.558	4.459
chr1	69394875	69395375	peak_35436	2.257	203	2.899	1.638
chr1	69498763	69499263	peak_21478	2.586	119	3.884	2.326
chr1	69551550	69552147	peak_4458	3.724	280	8.21	5.86
chr1	69692759	69693259	peak_49918	1.889	135	2.345	1.315
chr1	69887977	69888784	peak_12619	2.924	123	4.055	2.453
chr1	69947827	69948327	peak_51300	1.784	85	2.338	1.311
chr1	69976748	69977354	peak_3089	4.055	221	9.798	7.234
chr1	69983040	69983588	peak_36469	2.235	158	3.48	2.032
chr1	70034407	70034907	peak_24226	2.511	92	3.016	1.713
chr1	70090714	70091214	peak_8351	3.208	132	5.118	3.28
chr1	70135145	70135645	peak_23249	2.539	77	2.823	1.59
chr1	70156531	70157053	peak_181	7.487	249	15.955	12.723
chr1	70281416	70281916	peak_4652	3.694	112	3.812	2.272
chr1	70332314	70332814	peak_30827	2.355	102	2.839	1.6
chr1	70459858	70460950	peak_25923	2.469	133	3.133	1.791
chr1	70504414	70504914	peak_31638	2.337	81	2.453	1.372
chr1	70593212	70593712	peak_52927	1.501	52	2.354	1.319
chr1	70600918	70601418	peak_50914	1.82	134	2.368	1.326
chr1	70751871	70752371	peak_52639	1.578	82	2.578	1.443
chr1	70774134	70774634	peak_15663	2.789	151	3.285	1.895
chr1	70779391	70780027	peak_20121	2.626	117	2.925	1.655
chr1	70946854	70947354	peak_48567	1.949	114	2.438	1.364
chr1	70959302	70959905	peak_16015	2.77	82	2.621	1.468
chr1	71080948	71081557	peak_18310	2.688	277	4.581	2.858
chr1	71213038	71213538	peak_51067	1.808	94	2.342	1.313
chr1	71215644	71216144	peak_27509	2.43	111	4.004	2.415
chr1	71303781	71304281	peak_21421	2.586	84	2.774	1.559
chr1	71331571	71332071	peak_11284	3.001	78	2.638	1.477
chr1	71490434	71490934	peak_21795	2.576	150	3.865	2.311
chr1	71513445	71513977	peak_15371	2.801	154	4.721	2.967
chr1	71638033	71638569	peak_24355	2.506	151	4.013	2.421
chr1	71639925	71640425	peak_37935	2.206	86	2.413	1.35
chr1	71804680	71805220	peak_48404	1.956	89	3.315	1.916
chr1	71817244	71817744	peak_24456	2.506	114	3.169	1.816
chr1	72000742	72001352	peak_580	6.002	275	14.364	11.285
chr1	72034750	72035351	peak_3515	3.934	229	8.404	6.028
chr1	72059130	72059659	peak_6415	3.405	118	5.406	3.512
chr1	72366414	72366914	peak_34393	2.281	84	2.59	1.45
chr1	72816650	72817150	peak_45963	2.028	101	2.355	1.32
chr1	72858498	72858998	peak_16851	2.74	89	2.836	1.598
chr1	72877048	72877613	peak_26552	2.453	122	3.114	1.779
chr1	73062748	73063248	peak_37862	2.206	103	2.579	1.443
chr1	73297748	73298248	peak_34253	2.283	89	2.375	1.331
chr1	73370905	73371405	peak_35916	2.247	73	2.333	1.309
chr1	73383013	73383513	peak_13119	2.899	140	4.303	2.643
chr1	73472731	73473231	peak_16706	2.743	124	3.338	1.932
chr1	73593203	73593813	peak_17910	2.701	117	3.989	2.404
chr1	73742000	73742500	peak_25164	2.488	110	3.031	1.724
chr1	73781183	73781683	peak_3475	3.942	123	5.967	3.971
chr1	73783330	73783830	peak_35461	2.257	88	2.414	1.351
chr1	74010041	74010635	peak_12468	2.933	141	4.492	2.789
chr1	74189543	74190043	peak_14233	2.847	74	2.706	1.518
chr1	74222509	74223115	peak_44855	2.057	147	3.085	1.759
chr1	74368400	74368900	peak_9604	3.106	79	2.647	1.483
chr1	74453507	74454007	peak_37880	2.206	94	2.655	1.488
chr1	74485266	74485766	peak_24029	2.516	112	2.942	1.666
chr1	74487649	74488149	peak_8467	3.197	116	4.014	2.423
chr1	74670263	74670763	peak_51890	1.715	78	2.404	1.346
chr1	74675212	74675712	peak_18015	2.699	76	2.384	1.335
chr1	74716026	74716656	peak_1640	4.703	275	12.139	9.301
chr1	74731355	74731904	peak_5641	3.516	169	4.802	3.03
chr1	74733016	74733516	peak_17269	2.726	183	3.628	2.138
chr1	74833943	74834443	peak_32568	2.309	80	2.508	1.403
chr1	74986731	74987231	peak_43990	2.078	192	3.66	2.161
chr1	74995045	74995545	peak_41631	2.129	83	2.33	1.307
chr1	75014748	75015248	peak_23721	2.524	82	2.706	1.518
chr1	75084048	75084548	peak_31570	2.337	83	2.437	1.364
chr1	75092015	75092515	peak_24194	2.511	174	3.667	2.166
chr1	75112147	75112849	peak_35896	2.247	219	3.508	2.052
chr1	75375910	75376488	peak_23981	2.517	169	5.427	3.528
chr1	75376824	75377350	peak_52408	1.628	86	2.901	1.639
chr1	75416817	75417317	peak_42123	2.12	101	2.477	1.386
chr1	75476483	75476983	peak_48114	1.966	132	3.101	1.77
chr1	75525941	75526570	peak_3048	4.072	194	8.487	6.1
chr1	75583359	75583859	peak_38994	2.183	104	2.476	1.385
chr1	75677554	75678135	peak_46552	2.012	139	3.477	2.03
chr1	75697338	75697955	peak_30193	2.368	159	4.116	2.499
chr1	75785819	75786319	peak_30184	2.368	198	2.884	1.628
chr1	75861733	75862233	peak_29947	2.373	185	2.527	1.414
chr1	75934733	75935233	peak_46695	2.007	110	2.455	1.373
chr1	75953420	75953920	peak_27046	2.441	113	2.84	1.601
chr1	75960744	75961442	peak_25356	2.482	144	6.205	4.167
chr1	75969335	75969859	peak_14257	2.847	110	3.379	1.961
chr1	76024443	76024943	peak_13157	2.896	69	2.35	1.317
chr1	76035398	76035898	peak_22535	2.555	83	2.709	1.52
chr1	76068505	76069005	peak_8225	3.232	109	4.682	2.937
chr1	76124077	76124728	peak_18617	2.678	141	3.261	1.879
chr1	76133955	76134455	peak_25973	2.468	177	3.936	2.364
chr1	76269063	76269563	peak_26007	2.467	171	4.294	2.636
chr1	76279301	76279801	peak_29097	2.393	147	2.723	1.529
chr1	76425677	76426177	peak_22034	2.57	128	4.352	2.681
chr1	76479288	76479788	peak_17772	2.704	82	2.586	1.448
chr1	76620319	76620819	peak_37811	2.208	115	2.786	1.567
chr1	76673801	76674301	peak_39620	2.17	94	2.487	1.391
chr1	76700399	76700899	peak_23153	2.539	83	2.678	1.501
chr1	76738366	76738866	peak_16252	2.77	78	3.337	1.932
chr1	76751968	76752468	peak_21254	2.593	73	2.584	1.446
chr1	76885767	76886267	peak_49227	1.924	100	2.604	1.458
chr1	76919118	76919649	peak_17154	2.732	126	2.981	1.691
chr1	76944769	76945269	peak_6792	3.36	131	4.747	2.987
chr1	76949326	76949826	peak_4475	3.721	170	5.019	3.201
chr1	76960415	76961014	peak_52171	1.669	121	2.777	1.561
chr1	76989921	76990421	peak_35852	2.248	118	2.939	1.664
chr1	77004931	77005453	peak_46399	2.016	131	3.505	2.05
chr1	77039720	77040220	peak_47936	1.971	111	2.553	1.429
chr1	77219157	77219657	peak_23952	2.518	120	3.141	1.797
chr1	77271838	77272338	peak_48460	1.953	110	2.559	1.432
chr1	77287499	77287999	peak_46345	2.017	94	2.461	1.376
chr1	77303370	77303870	peak_14054	2.854	68	2.562	1.433
chr1	77317944	77318464	peak_42102	2.12	112	2.72	1.526
chr1	77394004	77394504	peak_30438	2.363	87	2.497	1.396
chr1	77435270	77435770	peak_6377	3.41	110	3.601	2.118
chr1	77682388	77682888	peak_6553	3.386	217	5.182	3.332
chr1	77712278	77712778	peak_28755	2.401	121	2.585	1.447
chr1	77824040	77824540	peak_26368	2.456	138	3.753	2.228
chr1	77910950	77911485	peak_14515	2.836	120	2.775	1.56
chr1	77957754	77958254	peak_23702	2.524	82	2.468	1.38
chr1	77964846	77965362	peak_7733	3.265	116	4.714	2.961
chr1	77978842	77979342	peak_25615	2.475	142	2.738	1.538
chr1	77983376	77983876	peak_51898	1.715	104	2.967	1.682
chr1	78054905	78055405	peak_14722	2.826	172	4.346	2.676
chr1	78064758	78065258	peak_17780	2.704	82	2.434	1.362
chr1	78113118	78113618	peak_35625	2.253	142	3.429	1.995
chr1	78158881	78159477	peak_21834	2.575	254	3.206	1.841
chr1	78207036	78207536	peak_50658	1.847	72	2.596	1.453
chr1	78257679	78258179	peak_38328	2.197	157	2.509	1.404
chr1	78286549	78287049	peak_34135	2.284	94	2.617	1.465
chr1	78339956	78340456	peak_24449	2.506	76	2.434	1.362
chr1	78513619	78514119	peak_39738	2.168	108	2.407	1.347
chr1	78526540	78527040	peak_37908	2.206	86	2.42	1.354
chr1	78534091	78534652	peak_32720	2.309	132	3.226	1.855
chr1	78607949	78608567	peak_47687	1.979	102	2.433	1.361
chr1	78645680	78646180	peak_37606	2.211	91	2.723	1.528
chr1	78673991	78674491	peak_36177	2.24	131	2.726	1.53
chr1	78872722	78873222	peak_27518	2.43	117	4.105	2.491
chr1	79098014	79098574	peak_25649	2.474	93	2.589	1.449
chr1	79101770	79102270	peak_20133	2.626	95	3.186	1.827
chr1	79138167	79138774	peak_32152	2.329	154	4.172	2.542
chr1	79270212	79270712	peak_27085	2.441	148	3.703	2.191
chr1	79272518	79273066	peak_11692	2.976	176	5.692	3.745
chr1	79415868	79416368	peak_52244	1.657	61	2.321	1.302
chr1	79489437	79489937	peak_51493	1.765	67	2.63	1.472
chr1	79516696	79517260	peak_20637	2.609	123	3.854	2.304
chr1	79894195	79894749	peak_25394	2.482	117	2.675	1.5
chr1	79912137	79912793	peak_29574	2.382	129	3.156	1.807
chr1	79929260	79929861	peak_10694	3.029	177	5.42	3.523
chr1	79953695	79954384	peak_51468	1.767	95	2.672	1.498
chr1	80028195	80028729	peak_44036	2.078	85	2.465	1.379
chr1	80047794	80048294	peak_14230	2.847	74	2.659	1.49
chr1	80054071	80054651	peak_10447	3.047	252	6.389	4.32
chr1	80137904	80138607	peak_44170	2.07	139	3.423	1.991
chr1	80230048	80230584	peak_20622	2.61	148	4.027	2.432
chr1	80504387	80504887	peak_37602	2.211	124	2.68	1.503
chr1	80534960	80535460	peak_17150	2.732	71	2.624	1.469
chr1	80591992	80592492	peak_11170	3.001	128	4.405	2.721
chr1	80884397	80884897	peak_15239	2.806	82	2.881	1.626
chr1	80962743	80963392	peak_11408	2.988	138	3.871	2.316
chr1	81098857	81099357	peak_33294	2.309	95	2.739	1.538
chr1	81174733	81175233	peak_31387	2.34	147	2.699	1.514
chr1	81338098	81338598	peak_46285	2.018	118	2.587	1.448
chr1	81502064	81502564	peak_47579	1.983	146	2.658	1.489
chr1	81550542	81551042	peak_42206	2.116	110	3.102	1.771
chr1	81621387	81622150	peak_14426	2.841	110	2.731	1.533
chr1	81703642	81704142	peak_33329	2.309	125	3.875	2.319
chr1	81753083	81753583	peak_28050	2.417	89	2.943	1.667
chr1	81803521	81804021	peak_29984	2.372	113	2.932	1.659
chr1	82010456	82010956	peak_40418	2.155	84	2.571	1.439
chr1	82062365	82062865	peak_5078	3.61	100	4.061	2.458
chr1	82086622	82087175	peak_40897	2.146	176	3.265	1.882
chr1	82125253	82125753	peak_27722	2.424	128	3.772	2.243
chr1	82136539	82137566	peak_12603	2.924	129	4.636	2.901
chr1	82226095	82226595	peak_6280	3.424	89	3.731	2.212
chr1	82329235	82329735	peak_33215	2.309	80	2.452	1.371
chr1	82330499	82330999	peak_15922	2.77	180	3.568	2.094
chr1	82368427	82368950	peak_42133	2.118	102	2.728	1.531
chr1	82516893	82517393	peak_49257	1.921	104	2.37	1.327
chr1	82545528	82546028	peak_15943	2.77	84	2.939	1.663
chr1	82565111	82565649	peak_20101	2.627	165	4.646	2.909
chr1	82622349	82622901	peak_25036	2.491	205	4.555	2.837
chr1	82623843	82624343	peak_11137	3.001	101	3.022	1.717
chr1	82750332	82750832	peak_27776	2.424	84	2.374	1.33
chr1	82936009	82936509	peak_7599	3.274	78	3.099	1.769
chr1	82960390	82961523	peak_18187	2.693	82	3.905	2.341
chr1	83150809	83151309	peak_44066	2.078	81	2.576	1.442
chr1	83181982	83182856	peak_11696	2.976	142	5.545	3.625
chr1	83208522	83209022	peak_51176	1.796	140	3.281	1.892
chr1	83251292	83251792	peak_34474	2.28	81	3.453	2.012
chr1	83252005	83252505	peak_52850	1.522	89	2.815	1.585
chr1	83263686	83264186	peak_47165	1.995	108	2.652	1.485
chr1	83343717	83344217	peak_26055	2.463	97	4.169	2.54
chr1	83555860	83556360	peak_42306	2.114	87	2.472	1.383
chr1	83628141	83628641	peak_23916	2.52	142	3.315	1.916
chr1	83738672	83739172	peak_38931	2.184	135	3.078	1.755
chr1	83741252	83741863	peak_2951	4.1	225	9.566	7.032
chr1	83901509	83902009	peak_31898	2.333	96	3.155	1.806
chr1	83944304	83944804	peak_29435	2.386	94	2.444	1.367
chr1	83962701	83963201	peak_41671	2.129	83	2.332	1.308
chr1	84103332	84103850	peak_15185	2.806	182	4.422	2.735
chr1	84117807	84118307	peak_33402	2.309	107	2.759	1.55
chr1	84247535	84248035	peak_24285	2.509	128	3.866	2.313
chr1	84344712	84345267	peak_44668	2.06	124	2.635	1.475
chr1	84365539	84366149	peak_8112	3.232	146	5.693	3.746
chr1	84376041	84376541	peak_24760	2.499	119	3.208	1.843
chr1	84442651	84443321	peak_19579	2.644	196	3.321	1.92
chr1	84572819	84573319	peak_31730	2.336	108	2.897	1.636
chr1	84585695	84586195	peak_2642	4.207	192	6.462	4.381
chr1	84596550	84597050	peak_21554	2.586	84	2.677	1.501
chr1	84599244	84599902	peak_26597	2.453	99	3.182	1.825
chr1	84619419	84619980	peak_21831	2.575	145	4.399	2.717
chr1	84712455	84712955	peak_28527	2.406	112	3.167	1.815
chr1	84854248	84854856	peak_1077	5.176	240	12.526	9.648
chr1	84883978	84884478	peak_12298	2.94	121	4.665	2.924
chr1	84945865	84946365	peak_27056	2.441	111	3.255	1.875
chr1	84947120	84947620	peak_13643	2.877	131	3.795	2.26
chr1	84982284	84982784	peak_26119	2.463	96	3.04	1.729
chr1	85122037	85122537	peak_38169	2.2	81	2.407	1.347
chr1	85215754	85216254	peak_47373	1.989	117	2.537	1.42
chr1	85235167	85235667	peak_25114	2.488	97	2.8	1.576
chr1	85244660	85245160	peak_28507	2.406	106	2.888	1.631
chr1	85289506	85290050	peak_18824	2.67	136	3.806	2.268
chr1	85328851	85329450	peak_912	5.392	362	15.654	12.444
chr1	85330210	85330710	peak_41240	2.138	125	2.48	1.387
chr1	85433050	85433550	peak_36242	2.239	97	2.684	1.505
chr1	85438205	85438705	peak_27228	2.437	108	2.949	1.67
chr1	85556201	85556701	peak_34208	2.283	89	2.511	1.404
chr1	85581739	85582239	peak_27957	2.419	110	2.646	1.482
chr1	85584131	85584631	peak_22073	2.568	89	2.88	1.626
chr1	85607148	85607753	peak_10867	3.02	314	4.572	2.851
chr1	85629534	85630034	peak_39133	2.18	85	2.5	1.398
chr1	85641689	85642189	peak_47732	1.977	167	3.114	1.779
chr1	85675397	85675897	peak_22520	2.555	83	2.651	1.485
chr1	85927007	85927507	peak_44452	2.066	85	2.881	1.627
chr1	86257844	86258344	peak_19791	2.638	80	2.668	1.496
chr1	86339347	86339877	peak_13571	2.878	192	4.37	2.695
chr1	86341047	86341547	peak_22536	2.555	83	2.587	1.448
chr1	86409420	86409920	peak_7935	3.243	288	5.505	3.593
chr1	86416258	86416758	peak_29315	2.389	119	3.26	1.878
chr1	86421498	86421998	peak_16881	2.737	83	2.62	1.467
chr1	86429809	86430362	peak_4847	3.652	174	7.411	5.18
chr1	86463268	86463768	peak_15782	2.77	78	2.52	1.41
chr1	86630276	86630776	peak_52593	1.587	55	2.506	1.402
chr1	86633662	86634162	peak_27925	2.42	165	3.879	2.322
chr1	86648189	86648689	peak_5113	3.607	127	6.434	4.357
chr1	86657426	86657926	peak_44048	2.078	126	2.429	1.359
chr1	86786848	86787348	peak_38706	2.188	109	2.63	1.473
chr1	86793099	86793599	peak_43402	2.089	95	2.375	1.331
chr1	86802339	86802839	peak_50337	1.864	109	2.724	1.529
chr1	86813892	86814478	peak_34323	2.281	181	3.304	1.908
chr1	86949162	86949662	peak_12179	2.948	83	2.463	1.377
chr1	86973986	86974486	peak_27782	2.424	84	2.403	1.345
chr1	87014122	87014622	peak_46736	2.007	100	2.326	1.305
chr1	87174705	87175205	peak_35983	2.246	107	2.535	1.418
chr1	87224148	87224930	peak_10176	3.064	118	3.227	1.855
chr1	87346101	87346677	peak_29757	2.378	103	2.954	1.673
chr1	87426531	87427053	peak_47241	1.994	95	2.86	1.614
chr1	87428128	87428628	peak_52226	1.659	97	2.328	1.306
chr1	87505146	87505646	peak_26224	2.463	112	3.693	2.185
chr1	87683977	87684477	peak_46046	2.024	114	2.581	1.444
chr1	87684719	87685219	peak_50363	1.863	117	2.54	1.422
chr1	87720564	87721064	peak_31724	2.336	111	3.191	1.831
chr1	87783384	87783884	peak_47435	1.987	99	2.323	1.303
chr1	87795101	87795671	peak_17941	2.699	190	5.176	3.327
chr1	87795811	87796311	peak_41399	2.133	101	2.626	1.47
chr1	87956045	87956545	peak_18776	2.671	115	2.898	1.637
chr1	87972938	87973438	peak_20066	2.628	74	2.398	1.343
chr1	88001374	88001874	peak_12433	2.935	89	3.454	2.013
chr1	88029106	88029606	peak_10436	3.047	105	4.256	2.607
chr1	88035450	88036153	peak_67	8.742	568	15.955	12.723
chr1	88061619	88062119	peak_9650	3.106	88	2.813	1.584
chr1	88144213	88144713	peak_15316	2.803	89	3.064	1.745
chr1	88175636	88176249	peak_995	5.274	394	14.142	11.087
chr1	88311821	88312321	peak_2076	4.449	142	5.853	3.877
chr1	88327530	88328085	peak_714	5.718	165	9.783	7.222
chr1	88341792	88342520	peak_44611	2.061	185	3.915	2.348
chr1	88433367	88433867	peak_15162	2.807	152	3.468	2.023
chr1	88487970	88488689	peak_21040	2.597	91	3.022	1.718
chr1	88528732	88529256	peak_3290	4.002	135	6.512	4.422
chr1	88544981	88545481	peak_15939	2.77	90	2.594	1.452
chr1	88647205	88647705	peak_16558	2.749	131	4.215	2.576
chr1	88679131	88679631	peak_27732	2.424	84	2.562	1.433
chr1	88774231	88774731	peak_34006	2.287	117	2.968	1.683
chr1	88801729	88802357	peak_1835	4.579	259	12.767	9.864
chr1	88924649	88925219	peak_15764	2.783	217	5.275	3.407
chr1	88927522	88928022	peak_50230	1.869	85	3.023	1.718
chr1	88928617	88929117	peak_52464	1.616	126	2.444	1.367
chr1	88990969	88991469	peak_33007	2.309	89	2.593	1.451
chr1	89018598	89019098	peak_51334	1.781	108	2.798	1.574
chr1	89045150	89045650	peak_2873	4.123	146	7.527	5.278
chr1	89079842	89080342	peak_51817	1.725	71	2.669	1.496
chr1	89125785	89126285	peak_13877	2.863	103	3.098	1.768
chr1	89182578	89183078	peak_36566	2.232	87	2.584	1.446
chr1	89306153	89306654	peak_12894	2.911	148	4.75	2.989
chr1	89352036	89352536	peak_34906	2.268	117	2.861	1.614
chr1	89373100	89373600	peak_37737	2.21	84	3.728	2.21
chr1	89386704	89387204	peak_40019	2.162	103	2.458	1.375
chr1	89387660	89388160	peak_33366	2.309	100	2.558	1.432
chr1	89418082	89418582	peak_47240	1.994	95	2.678	1.501
chr1	89516008	89516508	peak_45210	2.047	146	2.868	1.618
chr1	89520614	89521114	peak_21191	2.593	73	2.504	1.4
chr1	89531465	89531965	peak_49157	1.927	121	2.346	1.315
chr1	89587777	89588277	peak_17736	2.707	145	3.985	2.401
chr1	89636113	89636754	peak_3653	3.896	135	6.76	4.63
chr1	89651250	89651750	peak_15832	2.77	102	3.163	1.812
chr1	89681861	89682361	peak_45668	2.035	119	2.654	1.487
chr1	89721350	89721850	peak_11875	2.963	77	3.177	1.821
chr1	89752761	89753261	peak_50756	1.832	119	2.642	1.48
chr1	89760587	89761087	peak_32031	2.331	112	2.797	1.574
chr1	89791308	89791808	peak_35937	2.246	107	2.793	1.572
chr1	89803557	89804057	peak_21482	2.586	93	2.566	1.436
chr1	89930080	89930580	peak_34962	2.267	108	2.589	1.449
chr1	89943361	89943861	peak_38393	2.193	114	2.738	1.538
chr1	89953049	89953658	peak_15872	2.77	177	5.066	3.238
chr1	90062715	90063510	peak_28849	2.398	166	4.44	2.749
chr1	90102515	90103015	peak_42076	2.12	101	2.429	1.359
chr1	90153132	90153632	peak_37327	2.216	168	3.783	2.251
chr1	90195799	90196299	peak_34219	2.283	89	2.372	1.329
chr1	90219263	90219763	peak_37109	2.222	154	3.45	2.01
chr1	90280902	90281402	peak_45769	2.032	88	2.348	1.316
chr1	90329758	90330258	peak_32089	2.33	114	2.908	1.643
chr1	90387728	90388228	peak_10758	3.024	131	4.525	2.815
chr1	90403090	90403590	peak_31135	2.347	145	3.565	2.092
chr1	90482183	90482683	peak_47456	1.987	99	2.364	1.325
chr1	90513384	90513884	peak_9949	3.078	133	3.912	2.347
chr1	90544286	90544786	peak_42300	2.114	87	2.445	1.368
chr1	90765328	90765828	peak_29525	2.382	105	3.311	1.914
chr1	90768649	90769258	peak_1223	5.046	189	8.954	6.502
chr1	90777941	90778441	peak_37102	2.222	77	2.385	1.336
chr1	90807149	90807649	peak_38798	2.187	90	2.385	1.336
chr1	91055807	91056307	peak_30758	2.357	109	3.438	2.002
chr1	91083777	91084277	peak_50811	1.829	103	2.512	1.405
chr1	91098350	91098864	peak_5982	3.463	150	4.511	2.803
chr1	91158121	91158621	peak_45564	2.038	128	2.341	1.313
chr1	91224882	91225499	peak_3555	3.925	111	4.609	2.88
chr1	91529832	91530332	peak_25119	2.488	98	3.282	1.893
chr1	91552555	91553254	peak_40952	2.144	151	2.994	1.699
chr1	91556023	91556523	peak_15282	2.803	85	2.868	1.618
chr1	91609563	91610063	peak_28262	2.411	141	2.972	1.685
chr1	91662481	91662981	peak_52590	1.588	86	2.32	1.302
chr1	91712983	91713552	peak_16984	2.735	160	4.69	2.943
chr1	91718803	91719397	peak_16716	2.743	202	4.839	3.059
chr1	91719814	91720314	peak_20309	2.616	157	3.201	1.838
chr1	91806751	91807266	peak_9351	3.126	137	4.194	2.56
chr1	91827343	91827953	peak_4462	3.723	258	8.874	6.433
chr1	91851111	91851611	peak_44020	2.078	99	2.555	1.43
chr1	91948304	91948804	peak_45012	2.052	120	2.823	1.59
chr1	92025317	92025817	peak_12881	2.912	84	5.049	3.225
chr1	92030822	92031638	peak_28706	2.401	172	3.97	2.389
chr1	92049270	92049770	peak_42806	2.103	82	2.361	1.323
chr1	92083878	92084378	peak_45454	2.041	84	2.384	1.335
chr1	92097633	92098133	peak_31426	2.339	100	2.576	1.441
chr1	92229240	92229740	peak_38251	2.199	117	3.023	1.718
chr1	92279648	92280148	peak_14291	2.847	235	3.531	2.068
chr1	92388574	92389074	peak_19692	2.64	207	3.446	2.008
chr1	92404397	92404945	peak_15424	2.798	115	2.989	1.696
chr1	92474029	92474529	peak_26538	2.453	85	2.386	1.336
chr1	92494495	92494995	peak_48793	1.942	122	2.347	1.316
chr1	92654000	92654500	peak_48474	1.953	110	2.423	1.356
chr1	92804742	92805349	peak_4418	3.732	212	7.212	5.011
chr1	92808052	92808674	peak_15855	2.77	102	2.791	1.57
chr1	92891448	92892156	peak_3203	4.024	147	5.95	3.956
chr1	92951111	92951611	peak_43452	2.088	104	2.751	1.545
chr1	93134579	93135079	peak_18954	2.664	75	2.326	1.305
chr1	93277309	93277927	peak_10055	3.078	105	5.734	3.779
chr1	93338342	93338875	peak_3876	3.848	212	8.49	6.103
chr1	93401015	93401515	peak_25322	2.482	86	2.571	1.439
chr1	93440220	93440720	peak_17118	2.732	158	4.441	2.75
chr1	93505150	93505650	peak_15092	2.809	73	2.967	1.682
[truncated: 50,929 more rows]

## Sheet: K562 rep1
Table S1-3	Peaks identified by STARRPeaker in K562 rep1
chr	start	end	name	foldChange	outputCount	-log10(P-val)	-log10(Q-val)
chr1	846788	847288	peak_29061	1.925	110	2.904	1.409
chr1	1409638	1410348	peak_23218	2.383	131	4.436	2.366
chr1	1786052	1786616	peak_9343	2.955	115	3.39	1.679
chr1	1996166	1996666	peak_2538	3.785	180	6.548	3.972
chr1	2099923	2100423	peak_14802	2.682	148	3.476	1.73
chr1	2180250	2180856	peak_1595	4.15	229	6.879	4.237
chr1	2183489	2183989	peak_1158	4.448	166	6	3.537
chr1	2548836	2549357	peak_8278	3.045	119	3.113	1.519
chr1	2825731	2826231	peak_13671	2.728	129	3.123	1.525
chr1	3319786	3320354	peak_10666	2.882	169	4.147	2.166
chr1	3613382	3613882	peak_18317	2.537	115	2.897	1.406
chr1	3666430	3666930	peak_18224	2.553	166	3.207	1.572
chr1	3720140	3720640	peak_14488	2.693	138	3.147	1.538
chr1	3880868	3881368	peak_10088	2.912	177	3.475	1.73
chr1	3989818	3990318	peak_14121	2.706	96	3.01	1.464
chr1	4177247	4177951	peak_191	6.441	401	14.557	10.81
chr1	4181421	4181921	peak_28901	1.961	85	3.241	1.592
chr1	4248972	4249472	peak_19021	2.519	139	3.443	1.71
chr1	4411817	4412317	peak_5966	3.241	198	5.464	3.125
chr1	4433821	4434759	peak_8809	2.994	119	3.761	1.909
chr1	4525193	4525693	peak_8437	3.018	113	3.544	1.773
chr1	4768449	4768992	peak_10617	2.885	128	3.208	1.573
chr1	4793947	4794447	peak_14465	2.696	225	3.684	1.859
chr1	4842098	4842598	peak_17966	2.56	111	3.239	1.591
chr1	4845360	4845860	peak_16388	2.617	98	3.043	1.481
chr1	4970642	4971142	peak_7498	3.091	134	4.301	2.271
chr1	5016351	5016851	peak_20652	2.468	107	2.767	1.342
chr1	5187197	5187697	peak_7051	3.132	179	5.117	2.863
chr1	5307161	5307661	peak_23320	2.38	136	2.833	1.374
chr1	5467081	5467581	peak_11448	2.836	103	2.987	1.452
chr1	5646369	5646869	peak_11283	2.845	204	3.721	1.883
chr1	5686048	5686858	peak_9208	2.967	163	4.449	2.375
chr1	5775182	5775682	peak_17145	2.588	153	3.41	1.691
chr1	5779856	5780464	peak_12670	2.775	182	3.765	1.912
chr1	5818724	5819224	peak_19591	2.501	147	3.328	1.642
chr1	5856353	5856853	peak_6022	3.237	236	4.911	2.709
chr1	5888510	5889010	peak_6387	3.199	171	4.573	2.465
chr1	5917551	5918157	peak_1741	4.072	329	7.594	4.82
chr1	6045217	6045717	peak_12780	2.77	202	3.643	1.835
chr1	6199758	6200258	peak_20967	2.458	155	3.136	1.532
chr1	6317108	6317608	peak_10682	2.876	123	3.912	2.008
chr1	6348331	6348831	peak_20327	2.479	171	3.125	1.526
chr1	6544984	6545484	peak_18280	2.537	100	2.921	1.418
chr1	6601024	6601524	peak_19900	2.491	162	3.078	1.501
chr1	6603863	6604363	peak_20490	2.474	156	3.198	1.567
chr1	6609753	6610253	peak_7236	3.117	86	3.078	1.501
chr1	6652993	6653493	peak_26012	2.275	130	2.7	1.31
chr1	6723969	6724469	peak_13368	2.743	200	3.947	2.031
chr1	6886481	6886981	peak_20797	2.465	102	2.872	1.393
chr1	6899769	6900269	peak_15960	2.634	109	3.207	1.572
chr1	6912437	6912937	peak_25744	2.291	158	2.755	1.336
chr1	6938576	6939076	peak_24172	2.351	139	2.738	1.328
chr1	6948838	6949338	peak_13853	2.722	186	4.056	2.105
chr1	7101157	7101657	peak_12046	2.806	94	3.053	1.487
chr1	7267453	7268050	peak_1905	4.014	174	6.462	3.902
chr1	7292637	7293197	peak_8730	3.004	161	4.109	2.14
chr1	7372449	7373006	peak_2147	3.915	255	6.853	4.217
chr1	7401723	7402279	peak_1751	4.06	174	5.986	3.526
chr1	7478893	7479393	peak_18147	2.556	136	3.059	1.491
chr1	7524251	7524751	peak_26008	2.276	157	2.992	1.454
chr1	7629329	7629829	peak_22767	2.397	137	2.822	1.369
chr1	8061725	8062225	peak_15057	2.671	100	3.058	1.49
chr1	8106723	8107223	peak_17097	2.59	148	3.998	2.066
chr1	8197753	8198253	peak_15966	2.634	109	2.859	1.387
chr1	8211946	8212446	peak_9107	2.972	169	4.412	2.349
chr1	8297236	8297736	peak_18480	2.537	145	3.387	1.678
chr1	8449015	8449515	peak_26792	2.24	128	2.871	1.393
chr1	8497836	8498336	peak_6374	3.201	82	3.32	1.638
chr1	8525652	8526374	peak_2795	3.721	136	4.998	2.773
chr1	8554917	8555450	peak_3311	3.62	152	4.948	2.736
chr1	8624966	8625466	peak_22142	2.418	81	2.824	1.37
chr1	8652882	8653382	peak_13955	2.716	91	2.909	1.411
chr1	8762266	8762774	peak_6234	3.214	85	2.719	1.319
chr1	8873583	8874083	peak_18362	2.537	168	3.392	1.68
chr1	8879925	8880425	peak_10569	2.886	91	3.148	1.538
chr1	8897680	8898180	peak_29846	1.733	140	2.905	1.41
chr1	8905777	8906277	peak_11333	2.842	84	2.851	1.383
chr1	8947140	8947640	peak_18181	2.555	143	3.173	1.553
chr1	9163865	9164365	peak_7754	3.077	194	5.044	2.808
chr1	9207069	9207569	peak_26030	2.275	150	2.79	1.353
chr1	9253616	9254116	peak_26612	2.25	133	2.805	1.36
chr1	9259140	9259640	peak_27596	2.178	103	2.762	1.34
chr1	9259928	9260735	peak_10219	2.906	126	4.408	2.346
chr1	9300034	9300575	peak_5375	3.306	215	5.411	3.086
chr1	9428781	9429281	peak_9310	2.957	169	4.104	2.136
chr1	9929309	9929809	peak_15586	2.65	162	3.825	1.95
chr1	10045913	10046413	peak_25678	2.292	140	2.788	1.352
chr1	10090080	10090580	peak_9549	2.943	87	2.772	1.345
chr1	10325913	10326413	peak_19148	2.515	114	2.945	1.43
chr1	10374212	10374712	peak_10656	2.882	148	4.08	2.12
chr1	10415261	10415761	peak_18491	2.537	105	3.044	1.482
chr1	10510794	10511294	peak_7827	3.072	230	5.207	2.93
chr1	10583629	10584129	peak_2651	3.755	111	4.642	2.514
chr1	10598246	10598746	peak_26510	2.255	120	2.76	1.339
chr1	10684520	10685020	peak_19698	2.498	150	2.904	1.409
chr1	10695844	10696344	peak_9364	2.955	105	2.949	1.432
chr1	10696902	10697402	peak_15846	2.639	208	3.216	1.577
chr1	10746274	10746774	peak_17367	2.581	117	2.977	1.447
chr1	10939891	10940391	peak_12180	2.799	189	3.779	1.92
chr1	11139062	11139562	peak_21219	2.449	111	2.993	1.455
chr1	11157417	11157917	peak_10864	2.867	113	3.383	1.675
chr1	11158170	11158670	peak_9003	2.981	102	3.296	1.624
chr1	11637702	11638202	peak_9339	2.955	99	2.774	1.345
chr1	11652474	11652974	peak_17545	2.572	147	3.095	1.509
chr1	11790800	11791300	peak_13363	2.743	200	3.603	1.81
chr1	11797730	11798351	peak_2130	3.921	268	7.769	4.964
chr1	11842168	11842668	peak_1199	4.417	235	8.03	5.179
chr1	12005525	12006025	peak_10518	2.889	155	3.874	1.982
chr1	12081602	12082162	peak_7382	3.106	153	4.39	2.333
chr1	12149346	12149846	peak_22337	2.41	133	3.096	1.51
chr1	12300504	12301004	peak_6370	3.201	82	3.036	1.478
chr1	12433318	12433818	peak_19188	2.514	109	2.767	1.342
chr1	12448715	12449256	peak_3244	3.633	192	6.374	3.831
chr1	12450913	12451638	peak_3253	3.63	93	3.689	1.863
chr1	12454477	12454977	peak_5620	3.279	84	3.081	1.502
chr1	12472259	12472759	peak_22815	2.395	118	2.859	1.387
chr1	12476049	12476549	peak_6806	3.158	113	4.127	2.152
chr1	12480734	12481234	peak_24297	2.345	134	2.873	1.394
chr1	12510367	12510867	peak_18159	2.556	150	3.428	1.701
chr1	12541482	12541982	peak_11512	2.834	239	3.518	1.756
chr1	12581562	12582062	peak_9489	2.948	126	3.944	2.029
chr1	12604279	12604779	peak_10282	2.903	183	4.133	2.156
chr1	12666041	12666552	peak_15658	2.646	200	3.537	1.768
chr1	12745325	12745825	peak_12318	2.791	88	2.905	1.41
chr1	12810750	12811448	peak_2003	3.97	278	7.739	4.939
chr1	12851546	12852089	peak_5322	3.313	138	4.903	2.702
chr1	13113635	13114135	peak_25457	2.302	127	3.853	1.968
chr1	13323004	13323504	peak_29668	1.784	116	3.094	1.509
chr1	13330557	13331057	peak_29209	1.893	97	3.031	1.475
chr1	13429642	13430280	peak_28299	2.076	147	3.764	1.911
chr1	13616240	13616740	peak_10251	2.904	103	3.527	1.762
chr1	13632377	13632877	peak_29280	1.878	111	3.504	1.748
chr1	13641047	13641547	peak_23802	2.362	121	2.724	1.321
chr1	13801458	13801958	peak_21022	2.456	121	2.908	1.411
chr1	13968453	13968953	peak_8630	3.009	83	2.929	1.422
chr1	14130880	14131380	peak_26699	2.245	115	2.71	1.314
chr1	14223296	14223796	peak_27281	2.206	113	2.717	1.317
chr1	14290995	14291495	peak_29385	1.855	117	2.875	1.395
chr1	14308465	14308965	peak_6740	3.162	81	2.924	1.419
chr1	14319387	14319887	peak_13722	2.728	86	2.87	1.392
chr1	14422099	14422599	peak_23603	2.368	144	3.154	1.542
chr1	14435536	14436069	peak_19190	2.514	132	3.672	1.853
chr1	14436838	14437447	peak_413	5.444	354	12.219	8.739
chr1	14468900	14469400	peak_4910	3.368	73	2.71	1.315
chr1	14515392	14515892	peak_21848	2.427	110	2.832	1.374
chr1	14571772	14572272	peak_24791	2.327	133	2.704	1.312
chr1	14660825	14661325	peak_23057	2.389	113	2.799	1.357
chr1	14741936	14742436	peak_15191	2.664	105	3.055	1.488
chr1	14770480	14771093	peak_6325	3.203	114	3.835	1.957
chr1	14775359	14775859	peak_21370	2.445	159	3.073	1.498
chr1	14777525	14778166	peak_507	5.278	221	9.904	6.753
chr1	14785159	14785659	peak_23118	2.385	141	2.984	1.45
chr1	14881706	14882549	peak_10874	2.867	140	3.706	1.873
chr1	15007878	15008378	peak_8745	3.003	142	3.806	1.938
chr1	15053993	15054493	peak_6012	3.24	83	2.682	1.302
chr1	15113751	15114251	peak_21367	2.445	106	2.713	1.316
chr1	15218325	15218825	peak_12501	2.78	156	4.038	2.092
chr1	15224211	15224719	peak_6367	3.201	180	4.971	2.753
chr1	15296955	15297455	peak_21102	2.453	159	3.4	1.685
chr1	15345773	15346351	peak_4565	3.414	245	5.595	3.227
chr1	15415874	15416374	peak_9662	2.937	191	3.995	2.064
chr1	15449338	15449838	peak_18360	2.537	118	2.822	1.369
chr1	15508824	15509324	peak_12650	2.776	93	2.768	1.343
chr1	15543528	15544028	peak_8211	3.045	150	4.588	2.475
chr1	15893125	15893653	peak_443	5.385	191	10.024	6.853
chr1	15897750	15898250	peak_3044	3.673	159	6.033	3.562
chr1	15937547	15938101	peak_635	5.043	175	6.843	4.209
chr1	15952648	15953250	peak_140	6.817	403	15.955	12.083
chr1	16054017	16054517	peak_24762	2.328	182	2.968	1.442
chr1	16107385	16107885	peak_29606	1.799	78	2.76	1.339
chr1	16231416	16231916	peak_13350	2.744	146	3.307	1.631
chr1	16506648	16507148	peak_29654	1.786	95	2.774	1.345
chr1	16584819	16585319	peak_30015	1.67	79	2.872	1.393
chr1	16651249	16651765	peak_29718	1.77	157	3.088	1.506
chr1	16715555	16716055	peak_27399	2.199	104	2.957	1.436
chr1	17062709	17063209	peak_26279	2.265	125	2.828	1.372
chr1	17071641	17072141	peak_18484	2.537	115	2.983	1.45
chr1	17176495	17176995	peak_13877	2.72	134	3.552	1.777
chr1	17569449	17570061	peak_901	4.699	250	8.553	5.618
chr1	17752035	17752535	peak_7175	3.123	80	2.844	1.379
chr1	17806077	17806577	peak_10054	2.918	92	2.986	1.452
chr1	17984693	17985193	peak_21061	2.455	167	3.232	1.587
chr1	18112417	18112917	peak_11828	2.817	161	3.976	2.051
chr1	18161534	18162075	peak_16031	2.63	131	3.104	1.514
chr1	18407164	18407664	peak_13574	2.734	170	3.617	1.818
chr1	18415027	18415527	peak_18097	2.558	121	3.071	1.497
chr1	18432140	18432640	peak_8757	3.001	148	3.996	2.065
chr1	18530898	18531398	peak_18441	2.537	115	2.918	1.416
chr1	18762049	18762607	peak_6224	3.214	190	4.965	2.748
chr1	18807777	18808277	peak_6142	3.224	115	3.454	1.717
chr1	18899341	18899849	peak_14581	2.69	174	3.918	2.013
chr1	19081476	19081976	peak_18242	2.552	178	3.356	1.658
chr1	19169511	19170011	peak_5196	3.33	111	4.276	2.253
chr1	19198606	19199106	peak_15328	2.658	110	3.453	1.716
chr1	19260289	19260789	peak_14536	2.691	180	3.348	1.654
chr1	19315239	19315739	peak_12068	2.805	221	3.769	1.915
chr1	19400140	19400640	peak_20513	2.471	112	2.745	1.331
chr1	19407683	19408183	peak_20064	2.488	201	3	1.459
chr1	19596550	19597050	peak_4228	3.46	151	4.77	2.606
chr1	19623601	19624101	peak_4293	3.451	102	3.975	2.05
chr1	19684623	19685123	peak_17506	2.575	137	3.308	1.631
chr1	19686037	19686537	peak_19996	2.489	103	2.766	1.342
chr1	19878272	19878851	peak_3296	3.622	212	6.381	3.836
chr1	20073034	20073534	peak_17695	2.566	91	2.71	1.315
chr1	20082236	20082736	peak_24219	2.349	125	2.704	1.312
chr1	20086391	20086891	peak_22802	2.395	118	2.823	1.369
chr1	20089315	20089815	peak_19800	2.495	145	3.066	1.494
chr1	20132224	20132724	peak_25197	2.312	123	2.958	1.437
chr1	20188867	20189367	peak_8474	3.015	104	3.27	1.608
chr1	20375457	20376352	peak_2391	3.829	259	6.962	4.305
chr1	20501552	20502150	peak_13439	2.74	108	3.169	1.551
chr1	20523740	20524240	peak_15332	2.658	110	3.154	1.542
chr1	20598151	20598651	peak_22537	2.405	126	2.934	1.424
chr1	20600950	20601572	peak_408	5.455	301	11.88	8.446
chr1	20922931	20923431	peak_7939	3.045	78	2.728	1.323
chr1	21022269	21022769	peak_12560	2.778	124	3.635	1.83
chr1	21261741	21262241	peak_18328	2.537	165	3.027	1.473
chr1	21318550	21319088	peak_19561	2.504	148	3.056	1.489
chr1	21324483	21324983	peak_20255	2.483	137	2.835	1.375
chr1	21347399	21347950	peak_18309	2.537	117	3.19	1.563
chr1	21381204	21381704	peak_25738	2.291	149	2.783	1.35
chr1	21453890	21454450	peak_9406	2.951	198	5.829	3.404
chr1	21465247	21465747	peak_24262	2.347	89	3.129	1.528
chr1	21608732	21609276	peak_287	5.878	290	11.519	8.131
chr1	21632232	21632732	peak_19559	2.504	148	3.075	1.499
chr1	21657841	21658341	peak_5435	3.299	91	3.167	1.549
chr1	21687747	21688247	peak_6233	3.214	114	4.036	2.091
chr1	21693098	21693598	peak_9354	2.955	99	3.31	1.632
chr1	21783404	21783904	peak_20479	2.474	156	3.003	1.46
chr1	21791661	21792161	peak_25188	2.312	164	3.015	1.467
chr1	21907842	21908342	peak_22003	2.422	105	4.313	2.279
chr1	21925160	21925660	peak_9438	2.95	93	2.732	1.325
chr1	21944409	21944909	peak_12427	2.791	99	2.813	1.364
chr1	21973717	21974310	peak_7039	3.134	107	4.601	2.485
chr1	22018974	22019558	peak_5054	3.347	277	5.408	3.083
chr1	22025278	22025778	peak_22148	2.418	162	2.86	1.387
chr1	22109470	22109970	peak_4018	3.489	116	4.401	2.341
chr1	22266761	22267387	peak_6615	3.172	115	3.384	1.676
chr1	22322680	22323180	peak_8029	3.045	93	3.299	1.626
chr1	22365522	22366022	peak_15617	2.648	120	3.07	1.497
chr1	22376993	22377493	peak_16810	2.601	123	3.25	1.597
chr1	22380264	22380764	peak_20370	2.478	210	2.847	1.381
chr1	22676351	22676917	peak_2390	3.831	240	6.591	4.006
chr1	22729252	22729752	peak_14934	2.676	131	3.252	1.599
chr1	22735412	22735912	peak_13450	2.74	108	3.058	1.49
chr1	22750243	22750743	peak_2152	3.912	239	7.094	4.412
chr1	22831957	22832457	peak_20481	2.474	195	2.95	1.433
chr1	22861911	22862411	peak_26051	2.275	130	2.707	1.313
chr1	22908890	22909390	peak_14296	2.701	165	3.45	1.715
chr1	22964553	22965053	peak_15536	2.65	141	3.391	1.679
chr1	23178997	23179497	peak_24077	2.355	116	2.801	1.358
chr1	23405781	23406281	peak_13334	2.745	126	3.393	1.681
chr1	23422253	23422753	peak_9745	2.934	142	3.762	1.91
chr1	23469593	23470093	peak_18093	2.558	121	3.226	1.583
chr1	23691557	23692057	peak_19815	2.494	172	2.923	1.419
chr1	23770761	23771261	peak_2274	3.873	146	5.863	3.431
chr1	23816945	23817445	peak_2778	3.729	169	6.124	3.633
chr1	23916731	23917231	peak_12039	2.806	94	2.709	1.314
chr1	24083923	24084423	peak_4675	3.398	154	5.075	2.831
chr1	24149787	24150287	peak_6817	3.156	199	5.004	2.778
chr1	24191552	24192172	peak_4522	3.419	128	4.7	2.554
chr1	24200051	24200574	peak_2718	3.737	118	4.196	2.199
chr1	24250542	24251042	peak_24412	2.342	120	2.903	1.409
chr1	24253679	24254317	peak_7451	3.098	134	3.73	1.889
chr1	24254829	24255329	peak_8765	3	266	4.077	2.119
chr1	24274330	24274863	peak_5957	3.242	230	5.518	3.166
chr1	24332243	24332743	peak_25769	2.284	144	2.717	1.317
chr1	24748139	24748639	peak_18301	2.537	105	3.044	1.482
chr1	24817568	24818372	peak_23302	2.381	128	3.147	1.538
chr1	24911205	24911705	peak_11888	2.812	133	3.456	1.719
chr1	24926548	24927075	peak_18063	2.558	136	3.246	1.595
chr1	24991964	24992464	peak_8858	2.991	116	3.606	1.812
chr1	25080439	25080939	peak_22511	2.406	128	2.963	1.44
chr1	25082090	25082590	peak_7353	3.108	160	4.157	2.172
chr1	25095775	25096275	peak_21021	2.456	121	2.878	1.396
chr1	25497432	25497932	peak_16549	2.613	103	3.082	1.503
chr1	25506734	25507234	peak_30078	1.638	131	2.846	1.381
chr1	25715941	25716441	peak_11200	2.85	146	4.098	2.132
chr1	25900320	25900820	peak_16912	2.594	92	2.844	1.38
chr1	25933441	25933941	peak_3068	3.668	159	5.89	3.452
chr1	26049886	26050386	peak_23082	2.387	127	2.862	1.388
chr1	26070241	26070783	peak_4180	3.465	239	6.147	3.651
chr1	26126350	26126850	peak_1318	4.337	94	4.31	2.277
chr1	26276390	26276890	peak_18437	2.537	105	2.74	1.329
chr1	26378043	26378543	peak_9543	2.943	87	2.818	1.367
chr1	26409230	26409749	peak_10167	2.909	199	4.051	2.102
chr1	26411991	26412491	peak_21974	2.423	148	2.852	1.383
chr1	26447517	26448017	peak_15464	2.653	142	3.19	1.563
chr1	26506817	26507317	peak_21786	2.431	91	2.748	1.333
chr1	26541642	26542273	peak_1950	3.987	310	6.515	3.944
chr1	26555606	26556106	peak_11522	2.833	145	3.297	1.624
chr1	26631850	26632350	peak_9527	2.943	98	3.359	1.66
chr1	26685992	26686492	peak_20213	2.484	93	2.774	1.345
chr1	26694467	26694967	peak_9061	2.977	88	2.956	1.436
chr1	26744049	26744549	peak_14567	2.69	166	3.763	1.911
chr1	26771638	26772176	peak_21964	2.425	189	3.089	1.507
chr1	26786120	26786620	peak_24281	2.347	222	2.709	1.314
chr1	26797287	26797787	peak_26604	2.25	133	2.874	1.394
chr1	26838616	26839116	peak_26385	2.261	147	2.745	1.331
chr1	26900190	26900690	peak_7876	3.067	139	3.901	2.001
chr1	27074130	27074664	peak_259	6.008	436	13.517	9.879
chr1	27206150	27206650	peak_23504	2.375	117	2.884	1.399
chr1	27241136	27241779	peak_8530	3.013	95	3.302	1.627
chr1	27299834	27300450	peak_7001	3.137	153	4.006	2.071
chr1	27403043	27403543	peak_13581	2.733	151	3.423	1.698
chr1	27407949	27408501	peak_4918	3.368	219	5.776	3.364
chr1	27418142	27418710	peak_1475	4.236	216	7.447	4.7
chr1	27428215	27428715	peak_14365	2.698	101	2.841	1.378
chr1	27525360	27525860	peak_8329	3.027	173	4.062	2.109
chr1	27542481	27542981	peak_8306	3.03	209	4.417	2.352
chr1	27689590	27690090	peak_15647	2.648	129	3.446	1.712
chr1	27690404	27690904	peak_16020	2.631	140	3.661	1.846
chr1	27700594	27701094	peak_9898	2.925	98	3.301	1.627
chr1	27856383	27856883	peak_7214	3.121	126	3.758	1.907
chr1	27884932	27885502	peak_5029	3.349	203	5.17	2.902
chr1	27992152	27992675	peak_3197	3.641	192	6.027	3.558
chr1	28096044	28096623	peak_7393	3.105	107	3.913	2.009
chr1	28112652	28113152	peak_8826	2.992	186	4.451	2.376
chr1	28248370	28248870	peak_11403	2.842	84	2.694	1.307
chr1	28328642	28329249	peak_2788	3.721	153	4.812	2.636
chr1	28449908	28450408	peak_9128	2.972	82	2.888	1.401
chr1	28500936	28501436	peak_4046	3.485	103	3.764	1.911
chr1	28505643	28506155	peak_441	5.392	189	8.444	5.525
chr1	28747947	28748447	peak_2290	3.865	122	4.875	2.682
chr1	28883725	28884350	peak_3511	3.582	262	6.276	3.75
chr1	29317943	29318443	peak_16637	2.607	126	2.827	1.371
chr1	29404489	29404989	peak_28352	2.067	110	2.804	1.36
chr1	29425575	29426075	peak_25185	2.312	164	2.922	1.418
chr1	29563481	29564046	peak_914	4.68	180	7.858	5.036
chr1	29688557	29689057	peak_21747	2.432	139	2.813	1.364
chr1	29717896	29718396	peak_14825	2.679	143	3.682	1.858
chr1	29732452	29733112	peak_7373	3.108	113	3.508	1.75
chr1	29855507	29856007	peak_16378	2.617	98	2.822	1.369
chr1	29911560	29912060	peak_17932	2.562	106	3.129	1.528
chr1	30092952	30093479	peak_677	4.973	203	8.856	5.864
chr1	30229849	30230457	peak_199	6.397	479	14.507	10.769
chr1	30255807	30256307	peak_23838	2.362	121	2.942	1.428
chr1	30277932	30278432	peak_21569	2.439	149	3.064	1.493
chr1	30307145	30307645	peak_20883	2.461	97	2.691	1.306
chr1	30323412	30323984	peak_7075	3.129	132	3.548	1.775
chr1	30336756	30337256	peak_9227	2.965	111	3.193	1.564
chr1	30381393	30381893	peak_16033	2.63	114	2.98	1.448
chr1	30438346	30438846	peak_28598	2.03	96	3.792	1.929
chr1	30493205	30493750	peak_23847	2.362	135	4.323	2.286
chr1	30643037	30643587	peak_1115	4.483	112	5.03	2.797
chr1	30648569	30649069	peak_24800	2.327	168	2.78	1.348
chr1	30697923	30698423	peak_7533	3.087	155	3.88	1.986
chr1	30708390	30708890	peak_15059	2.671	100	2.806	1.361
chr1	30768749	30769651	peak_208	6.322	437	13.692	10.033
chr1	30847419	30847919	peak_18908	2.523	174	2.934	1.424
chr1	31170746	31171250	peak_1450	4.252	318	7.817	5.003
chr1	31311171	31311671	peak_24668	2.331	124	2.972	1.444
chr1	31471450	31472047	peak_549	5.202	231	8.737	5.768
chr1	31472346	31472846	peak_23162	2.385	94	2.924	1.419
chr1	31483249	31483857	peak_5177	3.332	197	5.662	3.277
chr1	31507366	31507866	peak_12783	2.769	191	3.509	1.751
chr1	31507871	31508371	peak_15063	2.671	100	2.849	1.382
chr1	31525104	31525604	peak_4043	3.485	118	4.108	2.139
chr1	31530593	31531540	peak_2739	3.737	84	3.285	1.617
chr1	31598307	31598807	peak_16340	2.619	132	3.606	1.811
chr1	31639856	31640356	peak_25791	2.284	126	2.74	1.329
chr1	31644985	31645485	peak_22298	2.414	195	2.843	1.379
chr1	31742328	31742828	peak_6984	3.14	202	4.466	2.387
chr1	31744682	31745182	peak_18154	2.556	136	3.12	1.523
chr1	31855332	31855832	peak_25422	2.303	118	2.901	1.407
chr1	31889205	31889846	peak_3519	3.581	248	6.31	3.779
chr1	31906911	31907411	peak_9149	2.972	82	3.002	1.459
chr1	31955970	31956470	peak_26367	2.261	147	2.76	1.339
chr1	31981015	31981515	peak_17954	2.56	111	3.087	1.506
chr1	32105204	32105704	peak_830	4.77	141	6.639	4.045
chr1	32161670	32162170	peak_25974	2.284	126	2.751	1.334
chr1	32235965	32236465	peak_18942	2.521	159	3.626	1.824
chr1	32250010	32250510	peak_22123	2.419	143	2.77	1.343
chr1	32307252	32307752	peak_3775	3.526	132	5.235	2.952
chr1	32379854	32380354	peak_10862	2.867	113	3.448	1.714
chr1	32413846	32414346	peak_15086	2.67	221	3.739	1.895
chr1	32436591	32437091	peak_28419	2.055	81	3.824	1.95
chr1	32650252	32650752	peak_2922	3.694	206	6.084	3.603
chr1	32706401	32706901	peak_11033	2.86	128	3.631	1.827
chr1	32920115	32920615	peak_10566	2.886	100	3.084	1.504
chr1	32941607	32942107	peak_4278	3.451	141	5.133	2.874
chr1	32958950	32959450	peak_18446	2.537	100	2.847	1.381
chr1	33050108	33050608	peak_23881	2.361	107	2.931	1.423
chr1	33063328	33063828	peak_21167	2.453	106	3.428	1.701
chr1	33065045	33065545	peak_15393	2.657	115	3.323	1.64
chr1	33130252	33130752	peak_15850	2.639	167	3.471	1.728
chr1	33151670	33152170	peak_24790	2.327	135	2.755	1.336
chr1	33374304	33375117	peak_20500	2.472	159	3.405	1.688
chr1	33384264	33384764	peak_8949	2.984	156	4.326	2.288
chr1	33396611	33397111	peak_10644	2.883	161	3.857	1.97
chr1	33433669	33434169	peak_11414	2.838	151	4.149	2.166
chr1	33456255	33456755	peak_18940	2.521	159	3.4	1.684
chr1	33598907	33599407	peak_15724	2.644	102	2.939	1.427
chr1	33606986	33607486	peak_21317	2.445	106	2.888	1.401
chr1	33694237	33694737	peak_15752	2.643	125	3.456	1.719
chr1	33829746	33830246	peak_28336	2.07	102	3.026	1.472
chr1	33918347	33918847	peak_4866	3.373	113	4.307	2.275
chr1	34105299	34105799	peak_24331	2.344	97	2.754	1.336
chr1	34111582	34112082	peak_25667	2.293	122	2.822	1.369
chr1	34174168	34174668	peak_9700	2.936	88	2.938	1.426
chr1	34190568	34191171	peak_8036	3.045	148	3.639	1.832
chr1	34191448	34191948	peak_27600	2.177	133	2.686	1.304
chr1	34212583	34213083	peak_20334	2.479	171	3.273	1.61
chr1	34258555	34259055	peak_24646	2.334	115	2.825	1.37
chr1	34288012	34288512	peak_6928	3.146	94	3.396	1.682
chr1	34378849	34379452	peak_149	6.737	385	15.654	11.8
chr1	34452359	34452859	peak_9611	2.94	168	4.309	2.277
chr1	34532099	34532599	peak_8835	2.991	115	3.462	1.722
chr1	34620858	34621585	peak_15334	2.658	110	3.22	1.58
chr1	34642808	34643308	peak_12589	2.776	93	2.782	1.349
chr1	34726554	34727054	peak_10857	2.868	130	3.904	2.003
chr1	34751861	34752361	peak_15100	2.669	142	3.689	1.863
chr1	34845337	34845960	peak_4292	3.451	170	5.139	2.879
chr1	34887804	34888304	peak_16838	2.598	128	3.396	1.682
chr1	35030907	35031407	peak_6443	3.19	106	3.26	1.603
chr1	35132449	35133063	peak_28239	2.086	117	4.75	2.591
chr1	35279173	35279673	peak_7326	3.112	128	3.657	1.844
chr1	35301541	35302041	peak_10919	2.866	96	3.185	1.56
chr1	35454780	35455280	peak_8931	2.985	103	3.495	1.742
chr1	35641371	35641871	peak_7632	3.081	179	4.675	2.538
chr1	35657722	35658222	peak_22996	2.39	149	3.247	1.595
chr1	35674036	35674536	peak_27361	2.199	130	2.895	1.404
chr1	35804393	35804893	peak_17339	2.581	117	3.208	1.573
chr1	36123233	36123733	peak_22380	2.41	174	2.964	1.44
chr1	36212749	36213249	peak_15793	2.639	127	3.012	1.465
chr1	36248264	36248764	peak_26011	2.276	148	2.924	1.419
chr1	36350965	36351465	peak_17584	2.57	157	3.189	1.562
chr1	36373740	36374240	peak_17379	2.581	178	3.215	1.577
chr1	36386349	36386865	peak_311	5.802	364	12.483	8.969
chr1	36486423	36486923	peak_6075	3.229	140	4.75	2.592
chr1	36489485	36489985	peak_29238	1.888	93	2.796	1.356
chr1	36523648	36524148	peak_9200	2.967	152	4.322	2.285
chr1	36806118	36806750	peak_1398	4.29	130	3.487	1.737
chr1	36824073	36824573	peak_5451	3.299	143	4.297	2.268
chr1	36868782	36869282	peak_14476	2.695	154	3.593	1.803
chr1	36975553	36976053	peak_20656	2.468	107	2.782	1.349
chr1	37013098	37013939	peak_19926	2.491	109	2.719	1.318
chr1	37017679	37018179	peak_22730	2.399	191	3.179	1.556
chr1	37035902	37036402	peak_3335	3.616	247	5.811	3.391
chr1	37110874	37111374	peak_14374	2.698	101	2.88	1.397
chr1	37153772	37154272	peak_19845	2.493	113	2.926	1.42
chr1	37156534	37157034	peak_14132	2.706	109	2.879	1.397
chr1	37175775	37176275	peak_19844	2.493	167	3.048	1.484
chr1	37276063	37276776	peak_17370	2.581	117	3.096	1.51
chr1	37288875	37289725	peak_13489	2.737	151	3.791	1.929
chr1	37408666	37409166	peak_19779	2.495	118	3.107	1.516
chr1	37422484	37422984	peak_13880	2.72	134	3.51	1.752
chr1	37479428	37479928	peak_1827	4.036	167	5.793	3.377
chr1	37487038	37487538	peak_10863	2.867	113	3.181	1.557
chr1	37560201	37560701	peak_28770	1.986	137	2.85	1.382
chr1	37566049	37566549	peak_15081	2.67	121	3.397	1.683
chr1	37922841	37923341	peak_5998	3.24	108	3.318	1.637
chr1	37999444	38000050	peak_133	6.851	567	15.654	11.8
chr1	38025191	38025691	peak_17859	2.563	101	2.748	1.333
chr1	38149520	38150020	peak_27457	2.192	108	2.879	1.397
chr1	38172161	38172661	peak_24308	2.345	134	3.055	1.488
chr1	38264468	38264968	peak_19078	2.517	124	2.936	1.425
chr1	38352743	38353243	peak_19534	2.505	153	3.273	1.61
chr1	38359182	38359682	peak_17079	2.591	97	2.889	1.402
chr1	38744368	38744868	peak_26206	2.269	152	2.715	1.317
chr1	38785941	38786559	peak_3203	3.64	221	6.092	3.609
chr1	39003893	39004393	peak_8709	3.006	86	2.866	1.39
chr1	39025990	39026490	peak_18111	2.557	131	3.095	1.51
chr1	39110646	39111146	peak_22899	2.392	99	2.773	1.345
chr1	39293417	39293917	peak_19988	2.489	103	2.955	1.436
chr1	39332125	39332684	peak_9371	2.954	163	4.619	2.498
chr1	39563016	39563516	peak_25043	2.317	124	2.724	1.321
chr1	39711153	39711773	peak_20063	2.488	152	3.238	1.59
chr1	39753853	39754353	peak_8028	3.045	102	3.513	1.753
chr1	39799137	39799637	peak_27578	2.179	146	2.815	1.365
chr1	39892581	39893081	peak_12262	2.791	131	3.634	1.829
chr1	40057471	40057971	peak_20981	2.457	107	2.939	1.427
chr1	40073627	40074127	peak_26872	2.233	132	2.834	1.374
chr1	40076838	40077360	peak_845	4.761	242	9.196	6.154
chr1	40365242	40365742	peak_18473	2.537	130	3.681	1.858
chr1	40383448	40383948	peak_19296	2.513	104	3.003	1.46
chr1	40385578	40386078	peak_4596	3.414	74	2.826	1.371
chr1	40394550	40395050	peak_11245	2.847	101	3.252	1.598
chr1	40661655	40662155	peak_23549	2.374	145	2.791	1.354
chr1	40713048	40713548	peak_13676	2.728	86	2.856	1.385
chr1	40735173	40735673	peak_16927	2.594	92	2.858	1.386
chr1	40739284	40739784	peak_21480	2.441	101	2.85	1.382
chr1	40820885	40821385	peak_19950	2.491	177	2.997	1.457
chr1	41176444	41176944	peak_28398	2.06	142	3.099	1.512
chr1	41257627	41258471	peak_24949	2.322	155	2.72	1.319
chr1	41341137	41341669	peak_5926	3.248	163	4.623	2.5
chr1	41428599	41429099	peak_3795	3.521	123	3.937	2.025
chr1	41452199	41452699	peak_23163	2.385	141	3.045	1.483
chr1	41492862	41493362	peak_20805	2.463	165	2.846	1.38
chr1	41578758	41579258	peak_19966	2.49	157	3.499	1.745
chr1	41639220	41639985	peak_11168	2.852	211	4.103	2.135
chr1	41668833	41669333	peak_3696	3.552	102	3.576	1.792
chr1	41925635	41926135	peak_24838	2.326	110	2.803	1.359
chr1	41963845	41964404	peak_1459	4.244	197	5.586	3.219
chr1	42377235	42377735	peak_7398	3.105	104	3.56	1.782
chr1	42399241	42399741	peak_4816	3.383	225	5.347	3.037
chr1	42442614	42443114	peak_27716	2.165	128	2.699	1.309
chr1	42467779	42468279	peak_13186	2.751	103	3.265	1.606
chr1	42503149	42503951	peak_495	5.294	459	11.607	8.207
chr1	42513085	42513668	peak_11011	2.862	154	4.113	2.142
chr1	42601559	42602059	peak_7586	3.084	109	3.524	1.76
chr1	42646045	42646545	peak_24675	2.331	147	3.145	1.537
chr1	42756847	42757347	peak_9403	2.953	167	4.158	2.173
chr1	42829101	42829601	peak_15837	2.639	133	3.725	1.886
chr1	42941978	42942478	peak_4943	3.364	179	5.204	2.928
chr1	42952418	42953548	peak_10773	2.876	136	3.591	1.802
chr1	43089578	43090152	peak_27442	2.193	121	3.985	2.057
chr1	43119747	43120342	peak_29078	1.921	116	3.801	1.935
chr1	43221023	43221523	peak_12592	2.776	93	3.006	1.462
chr1	43265420	43265920	peak_25563	2.295	104	2.689	1.305
chr1	43330245	43330745	peak_10772	2.876	238	3.806	1.938
chr1	43512699	43513199	peak_22397	2.41	114	2.804	1.36
chr1	43648252	43648752	peak_20224	2.484	93	2.73	1.324
chr1	43711190	43711690	peak_2026	3.967	99	3.737	1.893
chr1	43819305	43819805	peak_3856	3.513	108	3.768	1.914
chr1	43834949	43835600	peak_1215	4.409	333	8.626	5.677
chr1	43865615	43866115	peak_20504	2.472	151	3.355	1.658
chr1	43929488	43929988	peak_5201	3.329	164	4.919	2.714
chr1	44035843	44036426	peak_8978	2.981	200	4.229	2.222
chr1	44138945	44139445	peak_29304	1.874	96	2.714	1.316
chr1	44213088	44213588	peak_11421	2.838	151	4.076	2.118
chr1	44290643	44291143	peak_17504	2.575	203	3.325	1.641
chr1	44315352	44315852	peak_11172	2.851	120	3.343	1.651
chr1	44485420	44485954	peak_3762	3.532	174	6.116	3.627
chr1	44531974	44532474	peak_4737	3.394	166	4.861	2.672
chr1	44672143	44672643	peak_20541	2.471	112	2.713	1.316
chr1	44746294	44746794	peak_18137	2.557	136	3.262	1.604
chr1	44807539	44808153	peak_1054	4.542	367	8.197	5.32
chr1	45011892	45012392	peak_14112	2.711	187	3.701	1.87
chr1	45084569	45085069	peak_18997	2.519	135	3.176	1.555
chr1	45179743	45180243	peak_27533	2.186	124	2.893	1.403
chr1	45267576	45268076	peak_13249	2.746	92	2.871	1.393
chr1	45268375	45268875	peak_26596	2.251	108	2.851	1.383
chr1	45284545	45285210	peak_4313	3.445	189	5.231	2.949
chr1	45410950	45411510	peak_4994	3.357	162	4.636	2.51
chr1	45513547	45514082	peak_23966	2.358	110	2.873	1.394
chr1	45540695	45541195	peak_3721	3.552	126	4.516	2.423
chr1	45588566	45589066	peak_4536	3.417	111	3.924	2.017
chr1	45658473	45658973	peak_14311	2.7	150	3.84	1.959
chr1	45687883	45688383	peak_24532	2.338	139	2.846	1.38
chr1	45954308	45954808	peak_9574	2.943	87	2.913	1.414
chr1	46058464	46058964	peak_25217	2.312	123	3.082	1.503
chr1	46065325	46065825	peak_5703	3.267	108	3.924	2.016
chr1	46328113	46328613	peak_27891	2.143	121	3.16	1.546
chr1	46387580	46388080	peak_29360	1.861	116	3.222	1.581
chr1	46444477	46444977	peak_2683	3.747	102	4.113	2.143
chr1	46572880	46573380	peak_19327	2.512	99	2.729	1.323
chr1	46673655	46674155	peak_5883	3.252	185	5.396	3.074
chr1	46728421	46728921	peak_12352	2.791	155	3.646	1.837
chr1	46830741	46831241	peak_26191	2.27	161	2.7	1.31
chr1	46846322	46846822	peak_28583	2.03	144	3.187	1.561
chr1	46857697	46858250	peak_18352	2.537	185	4.562	2.456
chr1	46955954	46956454	peak_29316	1.871	118	3.276	1.612
chr1	46996652	46997255	peak_4325	3.444	108	3.774	1.918
chr1	47107653	47108180	peak_7320	3.112	153	5.302	3.002
chr1	47130528	47131028	peak_9708	2.936	81	3.262	1.604
chr1	47181749	47182249	peak_20855	2.461	201	2.97	1.443
chr1	47211815	47212315	peak_20934	2.459	189	2.783	1.349
chr1	47602441	47602941	peak_27493	2.188	201	3.298	1.625
chr1	47643904	47644404	peak_21415	2.443	130	3.141	1.534
chr1	47667235	47667735	peak_12529	2.778	104	3.224	1.582
chr1	47671230	47671730	peak_1671	4.106	134	4.438	2.367
chr1	47921849	47922366	peak_13637	2.731	183	3.884	1.989
chr1	47991174	47991674	peak_24678	2.331	124	2.978	1.447
chr1	48026216	48026766	peak_1323	4.335	299	8.834	5.847
chr1	48150163	48150663	peak_29640	1.788	74	2.828	1.372
chr1	48210153	48210666	peak_24881	2.324	92	4.528	2.432
chr1	48277368	48277868	peak_27976	2.131	126	4.158	2.172
chr1	48288567	48289087	peak_27809	2.153	157	2.887	1.401
chr1	48369619	48370119	peak_20663	2.468	132	3.19	1.563
chr1	48441088	48441588	peak_28157	2.1	140	3.937	2.025
chr1	48523494	48523994	peak_4141	3.468	82	3.13	1.529
chr1	48537206	48537706	peak_15065	2.671	100	2.908	1.411
chr1	48543823	48544323	peak_23977	2.357	144	2.979	1.448
chr1	48750793	48751607	peak_15145	2.664	111	3.043	1.482
chr1	48751840	48752340	peak_13636	2.731	113	3.41	1.691
chr1	48780950	48781560	peak_22572	2.404	180	3.326	1.641
chr1	48955645	48956145	peak_18194	2.555	143	3.513	1.753
chr1	48970059	48970559	peak_2552	3.783	82	3.413	1.692
chr1	49213224	49213762	peak_7929	3.058	232	4.947	2.735
chr1	49257126	49257694	peak_17877	2.563	202	4.176	2.185
chr1	49551417	49552286	peak_10464	2.893	171	4.193	2.197
chr1	49566702	49567202	peak_18478	2.537	159	4.371	2.32
chr1	49733298	49733798	peak_20882	2.461	97	2.861	1.388
chr1	49880484	49880984	peak_29767	1.758	142	3.083	1.503
chr1	49934948	49935552	peak_12891	2.763	209	6.336	3.801
chr1	49936229	49936729	peak_30051	1.655	75	2.821	1.368
chr1	50024633	50025133	peak_21889	2.427	110	2.945	1.43
chr1	50463621	50464121	peak_13660	2.728	86	2.769	1.343
chr1	50479140	50479647	peak_15164	2.664	104	2.971	1.444
chr1	50910249	50910851	peak_3573	3.564	295	6.854	4.217
chr1	51005425	51006053	peak_11825	2.817	191	4.123	2.15
chr1	51035755	51036255	peak_11493	2.836	121	3.171	1.552
chr1	51158211	51158711	peak_16624	2.61	120	3.251	1.598
chr1	51167569	51168069	peak_27321	2.204	139	2.759	1.338
chr1	51228764	51230106	peak_16797	2.601	127	4.478	2.395
chr1	51331256	51331756	peak_5686	3.27	174	4.934	2.726
chr1	51569626	51570189	peak_4635	3.404	176	5.481	3.138
chr1	51576499	51577203	peak_6595	3.178	132	4.117	2.146
chr1	51622400	51623001	peak_1639	4.129	216	7.7	4.907
chr1	51825742	51826242	peak_2804	3.721	94	3.542	1.771
chr1	51878945	51879473	peak_5311	3.314	231	5.293	2.996
chr1	51910535	51911297	peak_14208	2.706	165	3.885	1.99
chr1	52009688	52010188	peak_6519	3.186	146	3.903	2.002
chr1	52122446	52122946	peak_7647	3.081	85	2.971	1.444
chr1	52403536	52404036	peak_27610	2.175	120	2.74	1.329
chr1	52414225	52414725	peak_18498	2.537	125	3.267	1.607
chr1	52659314	52659814	peak_16336	2.62	191	3.7	1.87
chr1	52907262	52907762	peak_2349	3.846	144	5.323	3.018
chr1	53004156	53004656	peak_22404	2.41	105	3.085	1.505
chr1	53046886	53047386	peak_7117	3.125	133	4.03	2.087
chr1	53347310	53347810	peak_7777	3.075	103	3.284	1.617
chr1	53442212	53442712	peak_17529	2.574	142	3.557	1.781
chr1	53568465	53568965	peak_4595	3.414	180	5.414	3.088
chr1	53586709	53587209	peak_13343	2.745	119	3.254	1.599
chr1	53758109	53758747	peak_10840	2.87	164	4.593	2.479
chr1	53765655	53766155	peak_20071	2.487	111	3.045	1.483
chr1	53811110	53811745	peak_3051	3.672	275	6.082	3.602
chr1	53838601	53839101	peak_5579	3.282	98	3.827	1.952
chr1	54024147	54024647	peak_8456	3.017	110	3.528	1.763
chr1	54053352	54053852	peak_9165	2.972	123	3.269	1.608
chr1	54166278	54166778	peak_28492	2.045	137	2.975	1.446
chr1	54181431	54181931	peak_10032	2.918	92	2.768	1.343
chr1	54212710	54213210	peak_14106	2.712	155	3.721	1.883
chr1	54259552	54260052	peak_21888	2.427	110	2.794	1.355
chr1	54273619	54274119	peak_20287	2.481	176	2.83	1.373
chr1	54407471	54407971	peak_21598	2.436	96	2.703	1.312
chr1	54502974	54503474	peak_22847	2.395	144	3.094	1.509
chr1	54506504	54507004	peak_11040	2.859	182	3.896	1.997
chr1	54542857	54543357	peak_17420	2.58	132	3.137	1.533
chr1	54636531	54637253	peak_27404	2.199	117	3.502	1.747
chr1	54850689	54851290	peak_3529	3.579	144	4.688	2.547
chr1	54898793	54899373	peak_20081	2.487	98	4.679	2.541
chr1	54907965	54908465	peak_29776	1.757	90	2.945	1.43
chr1	54910818	54911318	peak_18313	2.537	185	4.13	2.154
chr1	54918619	54919119	peak_11072	2.857	152	4.807	2.632
chr1	54951971	54952471	peak_17372	2.581	178	4.159	2.173
chr1	54952923	54953423	peak_4246	3.46	181	5.003	2.777
chr1	54979147	54979647	peak_22118	2.42	124	2.698	1.309
chr1	55140541	55141041	peak_3431	3.595	88	3.532	1.765
chr1	55277168	55277668	peak_24438	2.34	166	2.822	1.369
chr1	55429264	55429764	peak_14068	2.714	125	3.355	1.658
chr1	55430172	55430672	peak_16504	2.613	139	3.347	1.654
chr1	55474106	55474650	peak_1050	4.547	224	9.158	6.123
chr1	55515723	55516223	peak_14873	2.678	103	3.18	1.557
chr1	55552828	55553328	peak_24581	2.334	115	2.838	1.377
chr1	55607344	55607844	peak_2057	3.947	148	5.756	3.348
chr1	55620203	55620703	peak_14872	2.678	95	2.683	1.303
chr1	55686856	55687356	peak_14042	2.715	107	3.233	1.588
chr1	55781835	55782335	peak_22720	2.399	104	2.716	1.317
chr1	55821408	55821908	peak_1346	4.313	113	4.802	2.629
chr1	56064158	56064658	peak_27141	2.218	118	2.75	1.334
chr1	56148413	56148913	peak_12728	2.774	82	2.762	1.34
chr1	56215658	56216158	peak_23768	2.368	98	2.724	1.321
chr1	56254106	56254606	peak_25642	2.293	130	2.889	1.402
chr1	56295763	56296263	peak_16498	2.613	103	3.093	1.509
chr1	56394643	56395152	peak_17711	2.566	177	3.752	1.903
chr1	56431904	56432404	peak_4686	3.396	90	3.268	1.608
chr1	56435331	56435831	peak_27164	2.216	131	2.772	1.344
chr1	56502449	56503049	peak_1350	4.313	151	5.661	3.276
chr1	56877847	56878347	peak_23640	2.368	126	3.088	1.506
chr1	56993497	56993997	peak_11947	2.808	83	2.784	1.35
chr1	57002598	57003216	peak_7147	3.123	89	2.767	1.342
chr1	57028060	57028560	peak_14546	2.69	109	3.437	1.707
chr1	57187862	57188362	peak_14188	2.706	96	3.121	1.524
chr1	57218609	57219156	peak_543	5.213	127	5.903	3.461
chr1	57385120	57385620	peak_14455	2.696	85	2.692	1.306
chr1	57489546	57490046	peak_3656	3.552	119	4.748	2.59
chr1	57585858	57586358	peak_17018	2.591	97	2.831	1.373
chr1	57674651	57675306	peak_595	5.117	121	6.228	3.714
chr1	57719260	57719760	peak_14623	2.688	143	3.775	1.919
chr1	57806087	57806587	peak_26276	2.265	125	2.762	1.34
chr1	57902760	57903279	peak_3891	3.51	137	4.143	2.163
chr1	58095508	58096008	peak_26978	2.229	123	2.703	1.311
chr1	58104933	58105433	peak_23650	2.368	135	3.012	1.465
chr1	58135842	58136342	peak_16575	2.61	108	3.035	1.477
chr1	58170856	58171356	peak_29046	1.928	76	2.715	1.317
chr1	58171767	58172357	peak_16679	2.607	115	3.756	1.906
chr1	58173978	58174478	peak_28582	2.03	100	3.097	1.511
chr1	58175097	58175597	peak_9124	2.972	82	2.974	1.445
chr1	58293325	58293864	peak_5826	3.256	158	4.98	2.76
chr1	58395442	58395942	peak_16071	2.628	145	3.695	1.867
chr1	58398484	58398984	peak_26775	2.24	128	2.691	1.306
chr1	58437850	58438350	peak_17122	2.588	102	2.811	1.363
chr1	58481619	58482119	peak_22258	2.415	138	3.385	1.676
chr1	58618198	58618906	peak_1618	4.138	122	4.467	2.387
chr1	58755257	58755757	peak_22968	2.392	165	3.095	1.51
chr1	58767064	58767564	peak_16873	2.597	87	2.687	1.304
chr1	58883524	58884371	peak_5250	3.32	179	5.316	3.013
chr1	58985803	58986303	peak_11419	2.838	152	4.201	2.202
chr1	59020048	59020651	peak_6818	3.156	255	5.151	2.887
chr1	59061725	59062225	peak_25322	2.307	161	3.005	1.461
chr1	59125147	59125647	peak_20001	2.489	103	2.947	1.431
chr1	59130233	59130733	peak_3923	3.506	76	2.952	1.433
chr1	59332901	59334024	peak_5786	3.258	215	4.785	2.617
chr1	59361597	59362097	peak_21433	2.442	154	3.198	1.567
chr1	59390223	59390745	peak_1242	4.386	158	6.993	4.331
chr1	59446165	59446665	peak_9999	2.918	118	3.364	1.663
chr1	59514399	59514899	peak_6717	3.164	212	5.513	3.163
chr1	59586993	59587493	peak_28497	2.044	151	4.107	2.138
chr1	59624503	59625054	peak_2645	3.755	160	5.782	3.368
chr1	59653251	59654003	peak_24974	2.32	192	4.599	2.483
chr1	59707209	59707709	peak_27007	2.226	136	2.742	1.33
chr1	59730822	59731357	peak_20461	2.474	156	3.333	1.645
chr1	59880016	59880571	peak_18330	2.537	106	3.081	1.503
chr1	59886919	59887419	peak_27683	2.168	141	3.927	2.018
chr1	59985470	59985970	peak_11697	2.823	89	2.898	1.406
chr1	60106725	60107225	peak_23922	2.361	107	2.981	1.449
chr1	60287615	60288115	peak_22331	2.41	115	2.944	1.43
chr1	60340602	60341102	peak_23631	2.368	112	2.962	1.439
chr1	60489888	60490388	peak_19810	2.494	172	4.479	2.396
chr1	60575411	60575911	peak_15541	2.65	94	2.935	1.425
chr1	60639984	60640753	peak_11930	2.809	155	6.243	3.725
chr1	60742524	60743024	peak_28811	1.979	78	2.984	1.451
chr1	60770527	60771041	peak_19771	2.495	180	3.536	1.768
chr1	60777958	60778458	peak_8928	2.985	200	5.32	3.016
chr1	60904449	60904949	peak_10270	2.904	103	3.169	1.551
chr1	60918535	60919094	peak_10804	2.876	101	2.96	1.438
chr1	60957941	60958477	peak_691	4.948	175	6.895	4.251
chr1	60972753	60973253	peak_21308	2.445	106	2.874	1.394
chr1	60990162	60990662	peak_6267	3.214	121	4.066	2.111
chr1	61160503	61161003	peak_21940	2.425	129	3.257	1.601
chr1	61170179	61170749	peak_19923	2.491	137	3.311	1.633
chr1	61184070	61184570	peak_11574	2.83	152	4.124	2.15
chr1	61241435	61241935	peak_19221	2.514	109	3.094	1.509
chr1	61271128	61271718	peak_5092	3.341	90	3.192	1.564
chr1	61337754	61338254	peak_17130	2.588	102	3.031	1.475
chr1	61385655	61386155	peak_11035	2.86	124	3.977	2.051
chr1	61436672	61437172	peak_26267	2.265	125	2.704	1.312
chr1	61455376	61455876	peak_990	4.603	127	6.1	3.615
chr1	61561712	61562212	peak_17139	2.588	102	3.076	1.499
chr1	61646778	61647278	peak_7319	3.112	92	3.296	1.624
chr1	61724870	61725370	peak_17731	2.566	182	3.178	1.556
chr1	61855888	61856388	peak_26719	2.245	115	2.828	1.372
chr1	61866754	61867262	peak_6815	3.156	199	6.1	3.615
chr1	61916722	61917222	peak_22990	2.39	154	3.331	1.644
chr1	61966549	61967256	peak_355	5.626	321	13.526	9.886
chr1	62433739	62434291	peak_17044	2.591	123	2.896	1.405
chr1	62529098	62529598	peak_20226	2.484	93	3.005	1.461
chr1	62694820	62695320	peak_20317	2.481	88	2.763	1.34
chr1	62758282	62758873	peak_28097	2.111	121	3.65	1.84
chr1	62783779	62784279	peak_15853	2.639	104	2.896	1.405
chr1	62891477	62891977	peak_8491	3.015	105	3.552	1.777
chr1	63033111	63033611	peak_8641	3.009	83	2.944	1.429
chr1	63390044	63390544	peak_22746	2.399	156	2.923	1.419
chr1	63506194	63506845	peak_14874	2.678	114	3.684	1.86
chr1	63573807	63574307	peak_28225	2.086	111	3.183	1.558
chr1	63601254	63601754	peak_20750	2.465	106	2.875	1.395
chr1	63662298	63662798	peak_21707	2.433	163	3.046	1.483
chr1	63672571	63673071	peak_9762	2.932	183	4.265	2.246
chr1	63698133	63698633	peak_22183	2.417	100	2.774	1.345
chr1	63754491	63754991	peak_24768	2.328	156	2.977	1.447
chr1	63950398	63950898	peak_25163	2.314	114	2.865	1.39
chr1	64006657	64007157	peak_2727	3.737	168	6.041	3.569
chr1	64060436	64060936	peak_8004	3.045	90	3.015	1.467
chr1	64309505	64310005	peak_21545	2.44	125	2.905	1.41
chr1	64583549	64584049	peak_23083	2.387	161	3.248	1.596
chr1	64687557	64688057	peak_16750	2.604	118	3.342	1.651
chr1	64728718	64729218	peak_22561	2.405	122	3.057	1.489
chr1	64829866	64830366	peak_9787	2.932	106	3.479	1.732
chr1	64864085	64864585	peak_8599	3.011	178	4.72	2.569
chr1	64934251	64934751	peak_16073	2.628	171	3.678	1.856
chr1	65221938	65222557	peak_930	4.661	252	9.357	6.29
chr1	65231627	65232127	peak_6352	3.201	84	3.203	1.57
chr1	65260860	65261360	peak_20746	2.465	102	2.791	1.353
chr1	65289676	65290176	peak_15531	2.65	94	2.813	1.364
chr1	65292986	65293486	peak_24658	2.331	147	2.927	1.421
chr1	65393442	65393958	peak_14000	2.716	113	3.362	1.662
chr1	65412391	65412891	peak_2873	3.708	95	4.014	2.076
chr1	65429654	65430211	peak_2220	3.891	158	6.179	3.674
chr1	65554869	65555369	peak_16742	2.604	141	3.374	1.669
chr1	65631863	65632363	peak_8610	3.009	83	2.865	1.389
chr1	65724981	65725552	peak_8343	3.025	149	4.548	2.446
chr1	65725656	65726156	peak_25147	2.314	114	2.826	1.37
chr1	65812141	65812641	peak_22232	2.416	131	3.058	1.49
chr1	65904551	65905051	peak_535	5.224	185	8.884	5.889
chr1	65948567	65949245	peak_11433	2.837	134	3.746	1.899
chr1	65952686	65953186	peak_17440	2.578	127	3.508	1.75
chr1	66052436	66052936	peak_6757	3.162	84	2.965	1.441
chr1	66143490	66143990	peak_11882	2.814	122	3.794	1.93
chr1	66173669	66174169	peak_17057	2.591	97	2.873	1.394
chr1	66204723	66205253	peak_16933	2.594	114	3.15	1.539
chr1	66271145	66271645	peak_26813	2.237	119	2.886	1.4
chr1	66301106	66301606	peak_2485	3.806	168	6.087	3.606
chr1	66316778	66317278	peak_2729	3.737	84	3.252	1.598
chr1	66335847	66336347	peak_23916	2.361	107	2.896	1.405
chr1	66404972	66405472	peak_25221	2.312	164	2.891	1.403
chr1	66480752	66481252	peak_13765	2.725	145	5.562	3.201
chr1	66585194	66585694	peak_4583	3.414	74	2.722	1.32
chr1	66773025	66773525	peak_23860	2.362	121	3.135	1.532
chr1	66840807	66841307	peak_13534	2.735	138	3.352	1.656
chr1	66881645	66882145	peak_27919	2.139	118	2.887	1.4
chr1	66995864	66996364	peak_28026	2.122	138	2.707	1.313
chr1	67060701	67061201	peak_23541	2.374	145	3.19	1.563
chr1	67084658	67085158	peak_8072	3.045	114	3.179	1.556
chr1	67087579	67088079	peak_19891	2.491	108	3.256	1.601
chr1	67125989	67126489	peak_6247	3.214	88	3.206	1.572
chr1	67181947	67182447	peak_30021	1.667	92	2.709	1.314
chr1	67182538	67183038	peak_15558	2.65	94	2.712	1.315
chr1	67191610	67192110	peak_3236	3.637	88	3.478	1.732
chr1	67207316	67207950	peak_3031	3.679	159	6.155	3.656
chr1	67356001	67356562	peak_8085	3.045	198	4.892	2.695
chr1	67465278	67465778	peak_27505	2.187	125	2.737	1.327
chr1	67491141	67491641	peak_14973	2.674	141	3.83	1.953
chr1	67561753	67562253	peak_24310	2.345	134	2.799	1.357
chr1	67587765	67588265	peak_7697	3.079	91	3.194	1.565
chr1	67613926	67614426	peak_11677	2.823	89	2.892	1.403
chr1	67616044	67616544	peak_12365	2.791	88	2.982	1.45
chr1	67688759	67689259	peak_20828	2.462	131	3.188	1.562
chr1	67874638	67875138	peak_19098	2.516	119	3.373	1.669
chr1	68185673	68186173	peak_22359	2.41	114	3.073	1.498
chr1	68204933	68205433	peak_19181	2.514	109	3.261	1.603
chr1	68645349	68645849	peak_23864	2.362	121	2.929	1.422
chr1	68777810	68778310	peak_4231	3.46	123	4.42	2.355
chr1	68800021	68800521	peak_7644	3.081	113	3.754	1.904
chr1	68843447	68843955	peak_9734	2.934	143	4.266	2.246
chr1	68889318	68889818	peak_6876	3.152	118	4.286	2.26
chr1	68918754	68919254	peak_13027	2.759	102	2.791	1.353
chr1	68923262	68923762	peak_28484	2.046	129	3.311	1.633
chr1	69005912	69006412	peak_17770	2.564	96	2.855	1.385
chr1	69394898	69395398	peak_27789	2.157	153	2.75	1.334
chr1	69440639	69441139	peak_12641	2.776	93	3.073	1.498
chr1	69498949	69499449	peak_20857	2.461	97	2.975	1.446
chr1	69551548	69552151	peak_664	4.993	316	10.931	7.628
chr1	69648338	69648838	peak_21821	2.429	134	3.292	1.621
chr1	69887950	69888865	peak_12390	2.791	96	3.517	1.756
chr1	69976749	69977330	peak_6170	3.221	156	4.85	2.664
chr1	70041532	70042032	peak_1744	4.06	136	5.919	3.474
chr1	70459795	70460295	peak_18276	2.537	124	3.036	1.478
chr1	70460649	70461168	peak_24167	2.351	139	5.612	3.239
chr1	70635389	70635889	peak_9880	2.925	105	3.257	1.601
chr1	70675736	70676350	peak_541	5.216	223	9.705	6.586
chr1	70751648	70752251	peak_5694	3.268	161	7.555	4.789
chr1	70774107	70774607	peak_13407	2.74	135	3.471	1.728
chr1	70939543	70940043	peak_19788	2.495	118	2.973	1.445
chr1	70946929	70947429	peak_27119	2.218	118	2.767	1.342
chr1	70985835	70986365	peak_9167	2.97	199	4.95	2.737
chr1	71081053	71081651	peak_5499	3.292	291	5.834	3.409
chr1	71106529	71107029	peak_23292	2.381	144	3.09	1.507
chr1	71169006	71169506	peak_23011	2.389	113	2.978	1.447
chr1	71215649	71216149	peak_15732	2.644	118	4.791	2.621
chr1	71331604	71332104	peak_11694	2.823	89	2.757	1.337
chr1	71456757	71457257	peak_11782	2.819	102	3.28	1.614
chr1	71513440	71513951	peak_11387	2.842	119	3.34	1.649
chr1	71786731	71787244	peak_6888	3.15	189	5.386	3.066
chr1	72034749	72035352	peak_2214	3.891	188	5.879	3.443
chr1	72537744	72538258	peak_8500	3.015	106	3.445	1.712
chr1	72540536	72541036	peak_26336	2.263	165	2.889	1.402
chr1	72739524	72740024	peak_25871	2.284	117	2.89	1.402
chr1	72830474	72830974	peak_14607	2.69	171	3.636	1.831
chr1	72858474	72858974	peak_8594	3.011	89	3.131	1.529
chr1	72981597	72982097	peak_29575	1.808	114	3.543	1.772
chr1	72988614	72989223	peak_30031	1.664	103	3.206	1.572
chr1	73221038	73221538	peak_17945	2.562	106	2.9	1.407
chr1	73327806	73328306	peak_20496	2.472	151	3.092	1.508
chr1	73384692	73385192	peak_25576	2.295	104	2.711	1.315
chr1	73430999	73431499	peak_18318	2.537	60	3.021	1.47
chr1	73472730	73473230	peak_2243	3.881	142	5.434	3.102
chr1	73617755	73618255	peak_25874	2.284	135	2.803	1.359
chr1	73666593	73667093	peak_28245	2.084	115	2.712	1.316
chr1	73742068	73742568	peak_1796	4.06	144	6.122	3.632
chr1	73993402	73993902	peak_12041	2.806	94	3.071	1.497
chr1	74009840	74010669	peak_3993	3.493	145	4.587	2.475
chr1	74189617	74190117	peak_5113	3.341	79	3.073	1.498
chr1	74352349	74352849	peak_30025	1.665	105	2.918	1.416
chr1	74487644	74488144	peak_2423	3.826	122	4.07	2.114
chr1	74732952	74733452	peak_7344	3.11	190	4.473	2.392
chr1	74799181	74799749	peak_2731	3.737	87	3.174	1.554
chr1	74986722	74987222	peak_29410	1.849	153	3.085	1.504
chr1	75181043	75181658	peak_21814	2.429	134	3.199	1.568
chr1	75257348	75257848	peak_13817	2.723	161	3.917	2.012
chr1	75375709	75376209	peak_29980	1.686	103	2.915	1.415
chr1	75423489	75423989	peak_2955	3.691	101	3.801	1.935
chr1	75526042	75526579	peak_1826	4.037	176	6.826	4.195
chr1	75697402	75697902	peak_26403	2.259	153	3.629	1.826
chr1	75719751	75720251	peak_7556	3.084	79	2.804	1.36
chr1	75785851	75786351	peak_7735	3.078	220	4.596	2.481
chr1	75960805	75961305	peak_29778	1.755	83	2.949	1.432
chr1	75969380	75969880	peak_16506	2.613	103	3.018	1.468
chr1	76040320	76040849	peak_11709	2.823	267	4.347	2.304
chr1	76279262	76279762	peak_19920	2.491	108	2.827	1.371
chr1	76607631	76608131	peak_19772	2.495	118	3.292	1.621
chr1	76620219	76620719	peak_20736	2.465	110	2.889	1.402
chr1	76687325	76687866	peak_16318	2.622	124	3.538	1.769
chr1	77138962	77139462	peak_8249	3.045	90	3.081	1.502
chr1	77219200	77219700	peak_3547	3.575	184	5.575	3.21
chr1	77287501	77288052	peak_10116	2.911	123	4.067	2.112
chr1	77435320	77435820	peak_13923	2.716	91	2.858	1.386
chr1	77487567	77488067	peak_20013	2.489	130	3.193	1.564
chr1	77682371	77682871	peak_2046	3.954	213	6.315	3.784
chr1	77964844	77965395	peak_8644	3.009	100	3.398	1.683
chr1	77978833	77979333	peak_17448	2.578	127	2.984	1.45
chr1	78054874	78055374	peak_13872	2.72	146	3.664	1.848
chr1	78158879	78159379	peak_28202	2.09	140	2.712	1.316
chr1	78160185	78160685	peak_28851	1.97	66	2.715	1.317
chr1	78277151	78277853	peak_1157	4.448	412	8.835	5.848
chr1	78298536	78299036	peak_24615	2.334	129	2.912	1.413
chr1	78871132	78871683	peak_17447	2.578	144	3.373	1.669
chr1	78875944	78876444	peak_23396	2.376	108	3.291	1.621
chr1	79113748	79114248	peak_15228	2.664	84	2.682	1.302
chr1	79193118	79193618	peak_4798	3.383	108	3.81	1.941
chr1	79270225	79270725	peak_17516	2.574	142	3.839	1.959
chr1	79272542	79273074	peak_12462	2.782	148	4.143	2.163
chr1	79415799	79416299	peak_17274	2.583	76	3.497	1.743
chr1	79489351	79489974	peak_9055	2.977	95	5.593	3.225
chr1	79516624	79517265	peak_19372	2.512	124	4.128	2.153
chr1	79702236	79702736	peak_28482	2.046	125	3.432	1.704
chr1	79894299	79894799	peak_15182	2.664	84	2.724	1.321
chr1	80399555	80400055	peak_29663	1.784	109	3.249	1.597
chr1	80504402	80504902	peak_14486	2.693	138	3.711	1.877
chr1	80591951	80592476	peak_362	5.618	198	10.891	7.593
chr1	80608406	80608906	peak_25263	2.309	91	2.856	1.385
chr1	80813212	80813712	peak_22675	2.401	133	3.079	1.501
chr1	80962826	80963326	peak_10955	2.866	118	3.162	1.547
chr1	81007568	81008068	peak_12704	2.774	82	2.715	1.317
chr1	81115358	81115858	peak_19094	2.516	126	3.245	1.594
chr1	81449756	81450256	peak_6253	3.214	127	4.217	2.214
chr1	81470011	81470511	peak_21712	2.432	115	3.018	1.468
chr1	81620727	81621227	peak_13451	2.74	140	3.223	1.581
chr1	81621456	81621956	peak_12618	2.776	93	3.122	1.524
chr1	81773774	81774274	peak_27628	2.175	120	2.681	1.301
chr1	82045165	82045665	peak_9907	2.925	98	3.353	1.657
chr1	82136306	82136806	peak_29662	1.785	102	3.155	1.543
chr1	82284175	82284675	peak_17630	2.567	86	2.707	1.313
chr1	82318855	82319355	peak_16152	2.627	88	2.947	1.431
chr1	82355569	82356069	peak_28546	2.03	100	2.688	1.305
chr1	82368422	82368951	peak_2766	3.731	166	5.75	3.345
chr1	82441423	82441986	peak_11442	2.837	131	3.982	2.055
chr1	82605206	82605706	peak_4555	3.414	74	2.741	1.329
chr1	82622350	82622973	peak_7830	3.072	230	5.298	2.999
chr1	82778539	82779139	peak_976	4.613	100	4.733	2.579
chr1	82795523	82796023	peak_4361	3.44	137	4.945	2.734
chr1	82960129	82961055	peak_15238	2.664	112	3.731	1.889
chr1	83087749	83088500	peak_12996	2.759	140	3	1.458
chr1	83182054	83182954	peak_10552	2.886	127	5.214	2.936
chr1	83219780	83220280	peak_29162	1.903	120	2.974	1.445
chr1	83263697	83264365	peak_28209	2.09	96	2.965	1.441
chr1	83738549	83739250	peak_1774	4.06	200	7.769	4.964
chr1	83766461	83766961	peak_12034	2.806	94	3.233	1.587
chr1	83808769	83809269	peak_21443	2.441	101	2.748	1.333
chr1	83839779	83840279	peak_16315	2.622	102	2.963	1.44
chr1	83918754	83919254	peak_14279	2.706	144	3.992	2.062
chr1	83962566	83963066	peak_10197	2.909	92	3.001	1.459
chr1	84103233	84103850	peak_9570	2.943	216	4.218	2.214
chr1	84117845	84118345	peak_23064	2.389	119	2.984	1.45
chr1	84206477	84206977	peak_15241	2.664	105	3.173	1.553
chr1	84247448	84248005	peak_4393	3.435	138	3.713	1.878
chr1	84257624	84258124	peak_10544	2.886	91	2.907	1.411
chr1	84365421	84366321	peak_7335	3.112	111	3.432	1.704
chr1	84572870	84573370	peak_22206	2.417	100	2.762	1.34
chr1	84603849	84604756	peak_5639	3.275	156	4.632	2.507
chr1	84619485	84619985	peak_27036	2.225	114	2.704	1.312
chr1	84632868	84633368	peak_24716	2.331	124	3.051	1.486
chr1	84688421	84688921	peak_1387	4.297	130	5.939	3.49
chr1	84835092	84835592	peak_3421	3.595	113	4.552	2.45
chr1	84854287	84854787	peak_5637	3.275	142	4.981	2.761
chr1	85123704	85124204	peak_19470	2.509	89	2.686	1.304
chr1	85215689	85216189	peak_15577	2.65	127	2.933	1.424
chr1	85244695	85245195	peak_5794	3.258	127	4.33	2.291
chr1	85316991	85317491	peak_21337	2.445	106	2.752	1.335
chr1	85427819	85428319	peak_3057	3.669	126	3.777	1.919
chr1	85525655	85526155	peak_28125	2.106	84	2.781	1.349
chr1	85546110	85546610	peak_6263	3.214	76	2.712	1.315
chr1	85641620	85642156	peak_24890	2.324	126	2.742	1.33
chr1	85675429	85675929	peak_10729	2.876	85	2.797	1.356
chr1	85708207	85708774	peak_9033	2.979	185	4.308	2.276
chr1	86339328	86339828	peak_3565	3.569	211	6.042	3.569
chr1	86409494	86409994	peak_8102	3.045	256	4.755	2.595
chr1	86429738	86430248	peak_12576	2.778	114	3.425	1.699
chr1	86633585	86634250	peak_9605	2.94	175	5.16	2.895
chr1	86778360	86778860	peak_26337	2.263	165	2.776	1.346
chr1	86802235	86802735	peak_26459	2.255	120	3.72	1.883
chr1	86804652	86805152	peak_29423	1.847	131	3.109	1.517
chr1	86817220	86817720	peak_28028	2.121	163	2.967	1.442
chr1	87014147	87014647	peak_11259	2.846	135	4.033	2.089
chr1	87400852	87401352	peak_27319	2.204	139	2.89	1.402
chr1	87425270	87425770	peak_28288	2.078	86	2.687	1.304
chr1	87435345	87436050	peak_1625	4.137	269	8.829	5.844
chr1	87505069	87505569	peak_27371	2.199	95	2.878	1.396
chr1	87578419	87578919	peak_15576	2.65	94	2.783	1.35
chr1	87674662	87675162	peak_11214	2.85	146	4.186	2.192
chr1	87684844	87685344	peak_22222	2.416	124	3.246	1.595
chr1	87754115	87754650	peak_7465	3.096	171	4.388	2.332
chr1	87784850	87785350	peak_13733	2.728	118	3.302	1.627
chr1	87786731	87787231	peak_6819	3.155	148	4.707	2.56
chr1	87826498	87826998	peak_26718	2.245	115	2.822	1.369
chr1	87884745	87885245	peak_9990	2.918	99	3.197	1.567
chr1	87902805	87903305	peak_23899	2.361	107	2.819	1.367
chr1	88029044	88029544	peak_10155	2.909	95	3.299	1.626
chr1	88045188	88045688	peak_18277	2.537	95	2.789	1.353
chr1	88327584	88328084	peak_912	4.684	120	6.002	3.538
chr1	88433448	88433948	peak_2449	3.816	188	6.295	3.767
chr1	88544156	88544656	peak_3187	3.642	137	5.27	2.979
chr1	88850004	88850504	peak_5456	3.299	78	2.948	1.432
chr1	88924649	88925360	peak_915	4.68	332	11.351	7.983
chr1	88930972	88931472	peak_28917	1.955	115	3.909	2.006
chr1	88972544	88973044	peak_19978	2.489	115	2.932	1.423
chr1	89248775	89249275	peak_21554	2.439	149	3.121	1.524
chr1	89490853	89491749	peak_29809	1.745	141	2.772	1.345
chr1	89520581	89521081	peak_13596	2.733	75	3.009	1.463
chr1	89545401	89546022	peak_5063	3.345	145	5.279	2.985
chr1	89760526	89761026	peak_19255	2.513	118	2.941	1.428
chr1	89806394	89806894	peak_19345	2.512	99	2.897	1.406
chr1	89906411	89907097	peak_10845	2.869	148	4.127	2.152
chr1	89938026	89938526	peak_20623	2.468	108	2.987	1.452
chr1	90043953	90044453	peak_26968	2.229	123	2.767	1.342
chr1	90062708	90063208	peak_25305	2.307	150	4.813	2.636
chr1	90178395	90178895	peak_6269	3.214	76	2.775	1.346
chr1	90257473	90258187	peak_4406	3.433	150	4.507	2.417
chr1	90303790	90304290	peak_10733	2.876	106	3.297	1.624
chr1	90329747	90330247	peak_24261	2.347	111	2.788	1.352
chr1	90412103	90412603	peak_16509	2.613	103	2.959	1.438
chr1	90616434	90616934	peak_26068	2.274	121	2.726	1.322
chr1	90746520	90747020	peak_17288	2.583	144	3.335	1.647
chr1	90811532	90812085	peak_358	5.624	180	7.384	4.648
chr1	90862628	90863218	peak_1605	4.144	196	7.714	4.919
chr1	90925939	90926439	peak_10373	2.9	121	3.874	1.982
chr1	91208103	91208603	peak_29114	1.913	98	3.003	1.46
chr1	91312578	91313078	peak_8942	2.984	162	4.685	2.545
chr1	91552548	91553108	peak_16101	2.627	121	2.772	1.344
chr1	91596465	91596965	peak_15091	2.67	121	3.786	1.925
chr1	91665047	91665547	peak_29619	1.796	92	3.074	1.498
chr1	91666047	91666547	peak_28194	2.091	103	4.075	2.117
chr1	91706278	91706950	peak_6317	3.203	202	5.492	3.146
chr1	91713027	91713556	peak_1967	3.982	168	5.266	2.976
chr1	91732346	91732951	peak_289	5.868	378	12.908	9.34
chr1	91803711	91804211	peak_13773	2.724	109	3.03	1.475
chr1	91806749	91807357	peak_7169	3.123	117	3.179	1.556
chr1	92030822	92031322	peak_22122	2.419	143	3.354	1.657
chr1	92279678	92280178	peak_12737	2.773	235	3.729	1.888
chr1	92317810	92318310	peak_7148	3.123	80	2.927	1.421
chr1	92326440	92326960	peak_2921	3.696	337	6.191	3.685
chr1	92388559	92389059	peak_13362	2.743	173	4.009	2.073
chr1	92459800	92460300	peak_16677	2.607	113	3.282	1.615
chr1	92515855	92516355	peak_8196	3.045	94	3.005	1.461
chr1	92654043	92654543	peak_16107	2.627	132	3.44	1.708
chr1	92684028	92684528	peak_28819	1.976	74	2.738	1.328
chr1	92891649	92892149	peak_28642	2.01	117	2.92	1.417
chr1	92892998	92893498	peak_29922	1.707	74	2.767	1.342
chr1	93032927	93033463	peak_10651	2.883	125	3.923	2.016
chr1	93275820	93276320	peak_21907	2.427	110	3.093	1.509
chr1	93407375	93407875	peak_28504	2.043	179	3.089	1.507
chr1	93567333	93567871	peak_3041	3.675	224	6.341	3.805
chr1	93662229	93662729	peak_11340	2.842	119	3.742	1.897
chr1	93701551	93702081	peak_18163	2.555	163	3.177	1.556
chr1	93780250	93780750	peak_5775	3.262	109	3.732	1.89
chr1	93783733	93784252	peak_1364	4.313	170	7.254	4.543
chr1	93811484	93811984	peak_27555	2.182	129	2.702	1.311
chr1	93815320	93815820	peak_20116	2.487	147	3.537	1.768
chr1	93855849	93856479	peak_7810	3.073	230	6.802	4.175
chr1	93864107	93864607	peak_19581	2.502	149	3.388	1.678
chr1	94015032	94015532	peak_2501	3.799	265	6.896	4.251
chr1	94058546	94059046	peak_11708	2.823	89	2.789	1.353
chr1	94093860	94094559	peak_7250	3.117	108	3.057	1.489
chr1	94133920	94134420	peak_15285	2.659	186	4.225	2.219
chr1	94260429	94260929	peak_22817	2.395	143	2.955	1.435
chr1	94374016	94374652	peak_19699	2.498	128	4.269	2.248
chr1	94375341	94375880	peak_27275	2.206	105	3.127	1.527
chr1	94521968	94522468	peak_10698	2.876	85	2.847	1.381
chr1	94562827	94563327	peak_24208	2.349	125	2.851	1.383
chr1	94567376	94567876	peak_19899	2.491	108	3.339	1.649
chr1	94579770	94580270	peak_20349	2.479	185	3.054	1.488
chr1	94605790	94606290	peak_2914	3.697	203	5.831	3.406
chr1	94612963	94613463	peak_15860	2.639	156	4.47	2.39
chr1	94667750	94668256	peak_10048	2.918	207	4.462	2.385
chr1	94743710	94744210	peak_19847	2.493	127	3.079	1.502
chr1	94883726	94884226	peak_25202	2.312	132	2.908	1.411
chr1	94931354	94931902	peak_1336	4.328	204	7.701	4.908
chr1	94994185	94994685	peak_18454	2.537	115	3.269	1.608
chr1	95091900	95092400	peak_29868	1.725	102	2.767	1.342
chr1	95163947	95164652	peak_5922	3.248	198	6.492	3.926
chr1	95410224	95410724	peak_17394	2.58	122	3.652	1.841
chr1	95627249	95627749	peak_3666	3.552	120	4.099	2.133
chr1	95629233	95629733	peak_13133	2.755	138	3.803	1.936
chr1	95742715	95743354	peak_2745	3.737	243	6.701	4.095
chr1	95878307	95878807	peak_6261	3.214	133	4.596	2.481
chr1	95955596	95956096	peak_5287	3.315	113	4.646	2.517
chr1	96152411	96152989	peak_18458	2.537	112	3.557	1.78
chr1	96329007	96329507	peak_3283	3.625	100	4.259	2.242
chr1	96362541	96363041	peak_6031	3.235	153	5.079	2.834
chr1	96518929	96519429	peak_20678	2.467	162	3.597	1.806
chr1	96533706	96534206	peak_23423	2.376	103	2.841	1.378
chr1	96535187	96535687	peak_18459	2.537	140	3.497	1.744
chr1	96546887	96547387	peak_20303	2.481	88	2.712	1.316
chr1	97017754	97018254	peak_24144	2.353	102	2.737	1.328
chr1	97136913	97137413	peak_6623	3.172	100	3.633	1.829
chr1	97138159	97138659	peak_19728	2.497	123	3.377	1.671
chr1	97285863	97286363	peak_29522	1.821	61	2.827	1.371
chr1	97937927	97938427	peak_1867	4.021	123	4.851	2.664
chr1	98277067	98277567	peak_7073	3.129	74	2.685	1.303
chr1	98497148	98497758	peak_2655	3.755	187	5.961	3.507
chr1	98810057	98810557	peak_8548	3.011	89	3.067	1.495
chr1	98815830	98816330	peak_18176	2.555	156	3.763	1.911
chr1	98871562	98872062	peak_11663	2.824	131	3.981	2.054
chr1	98960810	98961310	peak_15686	2.644	111	2.99	1.453
chr1	99119142	99119642	peak_18461	2.537	100	2.948	1.432
chr1	99599595	99600095	peak_2764	3.734	119	3.949	2.033
chr1	99716919	99717419	peak_25487	2.301	136	3	1.459
chr1	99793962	99794462	peak_29754	1.76	111	2.722	1.32
chr1	99808613	99809113	peak_5189	3.33	105	3.931	2.021
chr1	100132843	100133343	peak_2869	3.708	190	5.729	3.329
chr1	100347148	100347813	peak_75	7.495	197	12.602	9.073
chr1	100461109	100461609	peak_11718	2.823	112	3.006	1.462
chr1	100475683	100476183	peak_23285	2.381	122	2.734	1.326
chr1	100834647	100835219	peak_4920	3.368	82	3.017	1.468
chr1	100845363	100845863	peak_17637	2.567	182	3.565	1.785
chr1	101098988	101099488	peak_11288	2.842	84	2.735	1.327
chr1	101112029	101112529	peak_22266	2.415	151	3.436	1.706
chr1	101199033	101199578	peak_196	6.416	186	10.345	7.124
chr1	101259767	101260267	peak_11769	2.819	109	3.462	1.722
chr1	101328773	101329273	peak_6137	3.226	89	3.173	1.553
chr1	101404167	101404667	peak_12035	2.806	94	3.137	1.533
chr1	101503126	101503626	peak_28115	2.108	108	3.122	1.525
chr1	101588589	101589089	peak_21352	2.445	106	2.915	1.415
chr1	101598143	101598643	peak_25955	2.284	99	4.283	2.258
chr1	101605252	101605752	peak_2735	3.737	81	3.211	1.574
chr1	101967642	101968142	peak_20087	2.487	98	2.784	1.35
chr1	102014000	102014500	peak_25633	2.294	113	2.691	1.306
chr1	102032491	102032991	peak_21231	2.449	111	3.088	1.506
chr1	102102147	102102647	peak_21604	2.436	96	2.741	1.329
chr1	102434380	102434880	peak_27982	2.128	155	3.041	1.481
chr1	102435979	102436479	peak_14281	2.706	96	2.942	1.429
chr1	102578696	102579196	peak_27506	2.187	125	2.831	1.373
chr1	102645793	102646293	peak_16091	2.627	89	2.83	1.373
chr1	102790067	102790567	peak_18428	2.537	65	2.926	1.42
chr1	102879542	102880042	peak_14393	2.698	102	3.214	1.577
chr1	103171082	103171582	peak_5224	3.322	72	2.693	1.307
chr1	103250410	103250992	peak_12022	2.806	131	3.154	1.542
chr1	103404774	103405274	peak_17930	2.562	106	2.909	1.412
chr1	104057207	104057707	peak_5586	3.28	265	5.055	2.815
chr1	104135369	104135998	peak_4006	3.491	172	6.781	4.159
chr1	104403109	104403609	peak_4907	3.368	73	2.839	1.377
chr1	104468237	104468849	peak_351	5.637	319	13.22	9.609
chr1	104615724	104616224	peak_18173	2.555	141	3.597	1.806
chr1	104664148	104664658	peak_17608	2.568	167	5.869	3.436
chr1	104849139	104849692	peak_20944	2.459	71	3.135	1.532
chr1	104947322	104947959	peak_29085	1.92	87	3.085	1.505
chr1	105027169	105027669	peak_24767	2.328	156	2.99	1.453
chr1	105072404	105072904	peak_23346	2.38	136	2.951	1.433
chr1	105112055	105112760	peak_28067	2.117	144	3.738	1.894
chr1	105114828	105115328	peak_16195	2.625	184	4.133	2.156
chr1	105157780	105158280	peak_25213	2.312	123	2.788	1.352
chr1	105383454	105384289	peak_16830	2.598	165	3.431	1.703
chr1	105641449	105642049	peak_22295	2.414	176	3.034	1.477
chr1	105909556	105910056	peak_18439	2.537	114	2.9	1.407
chr1	106001115	106001615	peak_18953	2.521	154	3.693	1.865
chr1	106191909	106192409	peak_16760	2.603	159	3.505	1.749
chr1	106344351	106344890	peak_4911	3.368	113	3.46	1.721
chr1	106648063	106648563	peak_4459	3.425	81	3.129	1.528
chr1	106655989	106656489	peak_19173	2.515	114	2.957	1.436
chr1	106659249	106659749	peak_18464	2.537	120	3.086	1.505
chr1	106937018	106937518	peak_255	6.022	179	9.969	6.806
chr1	107038720	107039220	peak_17838	2.563	102	3.153	1.541
chr1	107091799	107092299	peak_24608	2.334	115	2.838	1.377
chr1	107093320	107093820	peak_17723	2.566	91	2.722	1.32
chr1	107164747	107165453	peak_237	6.123	362	15.256	11.441
chr1	107491095	107491595	peak_16496	2.613	139	3.795	1.931
chr1	107499289	107499789	peak_23006	2.389	113	2.961	1.439
chr1	107665627	107666152	peak_3040	3.679	101	4.175	2.184
chr1	107946769	107947269	peak_17662	2.566	91	2.782	1.349
chr1	107952864	107953452	peak_378	5.548	164	8.899	5.901
chr1	108043675	108044175	peak_23183	2.384	171	3.244	1.594
chr1	108099988	108100488	peak_26257	2.265	125	2.897	1.406
chr1	108340029	108340529	peak_11334	2.842	84	2.764	1.341
chr1	108510175	108510675	peak_20093	2.487	98	2.797	1.356
chr1	108542091	108542591	peak_16027	2.63	118	3.692	1.865
chr1	108556478	108557051	peak_16190	2.626	135	3.348	1.654
chr1	108646814	108647314	peak_23534	2.374	131	2.914	1.414
chr1	108664500	108665000	peak_16895	2.596	133	3.481	1.733
chr1	108703445	108704008	peak_9144	2.972	127	4.159	2.173
chr1	108715639	108716139	peak_6249	3.214	107	3.252	1.598
chr1	108728234	108728734	peak_6103	3.226	89	3.189	1.562
chr1	108889566	108890066	peak_9864	2.925	123	3.27	1.608
chr1	109197946	109198452	peak_3652	3.552	191	5.738	3.336
chr1	109199660	109200160	peak_25736	2.291	149	2.75	1.334
chr1	109214749	109215249	peak_2079	3.933	124	5.312	3.01
chr1	109290932	109291458	peak_5157	3.335	138	4.783	2.615
chr1	109305818	109306516	peak_11005	2.862	141	4.014	2.077
chr1	109389678	109390178	peak_167	6.597	176	9.356	6.29
chr1	109392820	109393394	peak_7426	3.101	194	4.7	2.555
chr1	109433290	109433790	peak_26933	2.233	110	2.915	1.415
chr1	109438728	109439250	peak_3802	3.521	174	5.219	2.939
chr1	109476789	109477289	peak_15917	2.635	135	3.188	1.561
chr1	109531637	109532137	peak_11415	2.838	151	3.728	1.887
chr1	109546225	109546725	peak_26848	2.237	130	2.84	1.377
chr1	109793761	109794261	peak_18485	2.537	95	2.7	1.31
chr1	109797813	109798423	peak_15869	2.639	130	3.335	1.647
chr1	109826751	109827262	peak_3842	3.515	210	6.13	3.637
chr1	109838844	109839344	peak_27514	2.187	125	2.906	1.41
chr1	109852075	109852796	peak_451	5.372	315	11.548	8.155
chr1	109854317	109854817	peak_29469	1.835	94	2.695	1.308
chr1	109857671	109858345	peak_19475	2.509	89	3.015	1.467
chr1	109895761	109896261	peak_4829	3.383	140	4.25	2.236
chr1	109901638	109902156	peak_9251	2.962	262	4.353	2.308
chr1	109942447	109942947	peak_9181	2.969	117	4.184	2.191
chr1	109979518	109980061	peak_8303	3.03	203	4.783	2.615
chr1	110034199	110034699	peak_11034	2.86	124	3.877	1.984
chr1	110132611	110133111	peak_13539	2.735	97	2.901	1.408
chr1	110154901	110155401	peak_5819	3.256	163	4.996	2.772
chr1	110235846	110236346	peak_11193	2.851	236	4.269	2.249
chr1	110309126	110309696	peak_20716	2.465	160	3.344	1.652
chr1	110433209	110433771	peak_5379	3.299	153	4.854	2.666
chr1	110515661	110516161	peak_23317	2.38	136	2.756	1.337
chr1	110546897	110547397	peak_16029	2.63	129	3.259	1.602
chr1	110609631	110610131	peak_25209	2.312	123	2.883	1.399
chr1	110614371	110614871	peak_23645	2.368	112	2.776	1.346
chr1	110685418	110685918	peak_20232	2.484	93	2.699	1.309
chr1	110872797	110873297	peak_9775	2.932	169	4.442	2.37
chr1	110879746	110880451	peak_207	6.324	383	14.724	10.963
chr1	110890722	110891348	peak_11330	2.842	113	3.749	1.901
chr1	110927314	110927923	peak_1979	3.975	157	6.067	3.59
chr1	110934544	110935044	peak_23644	2.368	126	2.789	1.353
chr1	110985649	110986149	peak_25131	2.314	114	2.795	1.355
chr1	111027427	111027966	peak_7860	3.068	133	4.345	2.302
chr1	111078945	111079463	peak_25921	2.284	198	3.092	1.508
chr1	111101747	111102550	peak_93	7.254	486	15.955	12.083
chr1	111335385	111335885	peak_30034	1.663	118	2.784	1.35
chr1	111449251	111449751	peak_4117	3.474	197	5.35	3.039
chr1	111489394	111489894	peak_25218	2.312	130	2.756	1.337
chr1	111575446	111575946	peak_12625	2.776	93	2.811	1.363
chr1	111604904	111605404	peak_3212	3.637	86	3.432	1.704
chr1	111733297	111733797	peak_18467	2.537	196	3.204	1.571
chr1	112024642	112025142	peak_5527	3.286	136	4.57	2.463
chr1	112204614	112205114	peak_29543	1.815	93	2.686	1.304
chr1	112221588	112222088	peak_25102	2.315	187	4.482	2.399
chr1	112325492	112325992	peak_20321	2.479	127	2.772	1.345
chr1	112458637	112459137	peak_14377	2.698	101	3.11	1.517
chr1	112544047	112544547	peak_8174	3.045	87	3.096	1.51
chr1	112700411	112700911	peak_5136	3.337	301	5.016	2.787
chr1	112825994	112826494	peak_21593	2.436	135	3.209	1.573
chr1	112852251	112852820	peak_4743	3.392	188	4.623	2.5
chr1	112872530	112873114	peak_12739	2.773	154	3.989	2.06
chr1	112895936	112896436	peak_6543	3.183	207	5.357	3.044
chr1	112970499	112970999	peak_9123	2.972	97	3.135	1.532
chr1	113141682	113142271	peak_2531	3.786	219	7.088	4.407
chr1	113195532	113196032	peak_12872	2.764	207	4.076	2.118
chr1	113196754	113197254	peak_18471	2.537	102	2.808	1.361
chr1	113638579	113639079	peak_29749	1.763	144	3.304	1.629
chr1	113680148	113680648	peak_25075	2.317	105	3.068	1.495
chr1	113978848	113979390	peak_5886	3.252	148	4.711	2.562
chr1	114023200	114023700	peak_13460	2.74	136	3.717	1.881
chr1	114062687	114063187	peak_15072	2.67	121	3.576	1.792
chr1	114078162	114078753	peak_7835	3.071	236	4.735	2.581
chr1	114092483	114092983	peak_26730	2.243	137	2.706	1.313
chr1	114140756	114141256	peak_16125	2.627	88	2.768	1.342
chr1	114189361	114189861	peak_16695	2.605	154	3.71	1.876
chr1	114210998	114211779	peak_20815	2.462	131	2.987	1.452
chr1	114365472	114366063	peak_29462	1.837	105	3.011	1.465
chr1	114581331	114581831	peak_22290	2.414	183	3.007	1.463
chr1	114757406	114758460	peak_1185	4.425	218	7.935	5.101
chr1	114818918	114819418	peak_3851	3.513	90	3.623	1.822
chr1	115179385	115179885	peak_14116	2.711	216	3.684	1.859
chr1	115237493	115237993	peak_7724	3.079	91	3.332	1.645
chr1	115258039	115258692	peak_284	5.891	267	12.366	8.867
chr1	115301818	115302318	peak_15408	2.657	89	2.719	1.319
chr1	115334853	115335353	peak_20814	2.462	131	3.333	1.645
chr1	115355999	115356499	peak_15017	2.671	100	2.874	1.394
chr1	115426231	115426731	peak_25282	2.308	141	2.778	1.347
chr1	115567821	115568321	peak_21865	2.427	110	2.902	1.408
chr1	115680039	115680539	peak_23744	2.368	126	2.811	1.363
chr1	115685046	115685546	peak_17487	2.575	203	3.132	1.53
chr1	115727652	115728152	peak_25645	2.293	122	2.746	1.332
chr1	115793115	115793615	peak_25283	2.308	141	2.773	1.345
chr1	115951524	115952024	peak_12338	2.791	102	3.415	1.694
chr1	116051675	116052175	peak_28324	2.072	98	2.796	1.356
chr1	116147725	116148225	peak_11256	2.847	101	3.413	1.693
chr1	116249650	116250150	peak_26217	2.268	143	2.681	1.301
chr1	116278083	116278583	peak_5158	3.335	196	5.728	3.328
chr1	116318891	116319391	peak_26157	2.273	103	2.701	1.31
chr1	116483208	116483708	peak_16616	2.61	124	3.199	1.568
chr1	116504246	116504853	peak_3727	3.552	244	6.594	4.009
chr1	116515157	116515657	peak_24534	2.337	152	2.872	1.393
chr1	116617476	116618256	peak_22117	2.42	95	3.519	1.757
chr1	116624504	116625004	peak_29757	1.759	104	2.813	1.364
chr1	116650040	116650540	peak_29300	1.875	85	2.767	1.342
chr1	116650995	116651552	peak_25889	2.284	82	3.314	1.635
chr1	116696581	116697081	peak_22850	2.395	118	2.775	1.346
chr1	116713118	116713618	peak_20443	2.474	117	2.972	1.444
chr1	116729085	116729585	peak_25949	2.284	126	2.742	1.33
chr1	116754177	116754677	peak_13711	2.728	86	2.818	1.367
chr1	116758229	116758804	peak_2657	3.755	165	5.389	3.068
chr1	116827049	116827749	peak_3959	3.502	207	5.866	3.433
chr1	116858983	116859483	peak_24126	2.353	109	2.796	1.356
chr1	116884636	116885136	peak_15296	2.659	131	3.602	1.809
chr1	116957383	116957883	peak_2600	3.77	118	4.425	2.358
chr1	116975132	116975632	peak_29454	1.84	116	3.044	1.482
chr1	117031252	117031752	peak_12257	2.791	110	3.449	1.714
chr1	117092741	117093241	peak_20098	2.487	98	2.775	1.346
chr1	117093823	117094365	peak_17299	2.583	154	3.298	1.625
chr1	117181566	117182066	peak_22146	2.418	162	2.961	1.438
chr1	117249958	117250458	peak_14583	2.69	122	3.265	1.606
chr1	117282542	117283042	peak_6134	3.226	143	3.744	1.898
chr1	117303636	117304136	peak_19282	2.513	104	2.869	1.392
chr1	117339893	117340393	peak_11273	2.846	174	4.383	2.329
chr1	117358034	117358662	peak_14092	2.713	156	5.181	2.91
chr1	117559687	117560374	peak_5486	3.299	135	3.488	1.738
chr1	117612591	117613148	peak_1565	4.167	177	6.521	3.95
chr1	117644938	117645452	peak_20062	2.488	152	3.667	1.849
chr1	117671002	117671502	peak_17265	2.585	163	3.533	1.766
chr1	117715248	117715748	peak_23759	2.368	112	2.884	1.399
chr1	117848573	117849073	peak_15454	2.654	139	3.76	1.908
chr1	118229851	118230384	peak_28444	2.051	115	3.01	1.464
chr1	118281014	118281514	peak_29524	1.821	122	3.543	1.772
chr1	118398407	118398907	peak_24694	2.331	124	3.005	1.461
chr1	118573550	118574159	peak_25485	2.301	152	4.09	2.127
chr1	118592391	118592891	peak_17070	2.591	108	3.025	1.472
chr1	118788564	118789064	peak_15630	2.648	168	3.486	1.737
chr1	118831241	118832141	peak_28190	2.092	169	3.9	2
chr1	118963349	118963971	peak_865	4.736	224	9.191	6.151
chr1	118970602	118971102	peak_15879	2.639	104	3.115	1.52
chr1	118975637	118976137	peak_11100	2.855	102	3.138	1.533
chr1	119020387	119020887	peak_23240	2.383	108	3.162	1.547
chr1	119040414	119040914	peak_6570	3.18	103	3.815	1.944
chr1	119116610	119117110	peak_24367	2.342	180	2.909	1.412
chr1	119156625	119157125	peak_29878	1.722	112	2.816	1.366
chr1	119173225	119173725	peak_29629	1.793	106	3.352	1.656
chr1	119279293	119279793	peak_8883	2.988	106	3.671	1.852
chr1	119396849	119397554	peak_558	5.183	280	10.125	6.936
chr1	119397889	119398389	peak_4438	3.425	135	5.037	2.802
chr1	119415561	119416061	peak_16774	2.601	132	3.348	1.654
chr1	119423308	119423808	peak_23714	2.368	114	3.036	1.478
chr1	119441274	119441774	peak_24745	2.33	101	2.942	1.428
chr1	119455737	119456263	peak_14942	2.676	133	3.633	1.829
chr1	119467020	119467520	peak_13525	2.735	104	2.948	1.432
chr1	119606349	119606849	peak_11711	2.823	89	2.771	1.344
chr1	119652542	119653042	peak_19911	2.491	108	3.074	1.498
chr1	119695503	119696003	peak_28512	2.03	72	3.052	1.487
chr1	119696740	119697309	peak_16456	2.615	201	3.45	1.714
chr1	119786422	119786922	peak_21235	2.449	111	4.878	2.684
chr1	119841480	119841980	peak_21424	2.442	80	2.794	1.355
chr1	119859520	119860048	peak_2278	3.869	193	7.289	4.572
chr1	119874080	119874580	peak_20503	2.472	155	3.693	1.865
chr1	120176188	120176688	peak_16193	2.625	165	3.271	1.609
chr1	120182444	120183003	peak_9280	2.96	79	3.778	1.92
chr1	121401659	121402159	peak_29017	1.934	141	3.947	2.032
chr1	121483849	121484475	peak_822	4.781	224	9.701	6.582
chr1	121512917	121513417	peak_28468	2.049	105	3.164	1.548
chr1	121538017	121538517	peak_28357	2.066	114	3.451	1.715
chr1	121586692	121587263	peak_21418	2.442	183	3.001	1.459
chr1	122523825	122524325	peak_374	5.582	132	12.427	8.919
chr1	122897539	122898039	peak_20768	2.465	69	4.152	2.169
chr1	123118392	123119265	peak_28965	1.945	77	3.266	1.607
chr1	123159161	123159661	peak_19774	2.495	59	3.614	1.816
chr1	123211832	123212332	peak_29094	1.917	68	3.307	1.63
chr1	123945861	123946361	peak_1759	4.06	109	8.461	5.54
chr1	124012518	124013047	peak_22908	2.392	151	5.63	3.253
chr1	124062743	124063467	peak_28895	1.962	58	2.902	1.408
chr1	124203849	124204396	peak_421	5.433	183	15.955	12.083
chr1	124306187	124306687	peak_8904	2.988	174	6.938	4.285
chr1	124670949	124671511	peak_20679	2.467	170	6.94	4.286
chr1	124820273	124821082	peak_27483	2.188	76	3.404	1.687
chr1	124967604	124968104	peak_26626	2.249	164	2.788	1.352
chr1	125123442	125124066	peak_20331	2.479	127	4.212	2.21
chr1	143211991	143212491	peak_24884	2.324	87	4.616	2.495
chr1	143263163	143263960	peak_4367	3.438	271	12.221	8.741
chr1	143264473	143265111	peak_4668	3.4	243	11.14	7.802
chr1	143285353	143285853	peak_27363	2.199	90	3.379	1.672
chr1	143529533	143530033	peak_27998	2.125	68	3.19	1.563
chr1	143563422	143563949	peak_10496	2.89	131	6.595	4.009
chr1	143570150	143570650	peak_27464	2.191	95	2.894	1.404
chr1	143572003	143572503	peak_27186	2.214	96	2.95	1.432
chr1	143710335	143710835	peak_21129	2.453	87	2.773	1.345
chr1	143748849	143749414	peak_12714	2.774	164	4.181	2.188
chr1	143867498	143867998	peak_12795	2.768	81	3.008	1.463
chr1	145400621	145401121	peak_30135	1.592	91	2.809	1.362
chr1	145589367	145589867	peak_30174	1.544	70	2.714	1.317
chr1	145751585	145752085	peak_9993	2.918	96	3.122	1.524
chr1	145758127	145758627	peak_21365	2.445	137	3.34	1.649
chr1	145891976	145892476	peak_19543	2.504	154	3.203	1.57
chr1	145927364	145927948	peak_152	6.724	294	13.676	10.019
chr1	145979374	145979874	peak_6968	3.14	198	5.037	2.803
chr1	145994101	145994601	peak_23718	2.368	112	2.685	1.303
chr1	146046690	146047190	peak_13252	2.746	92	2.881	1.397
chr1	146722946	146723446	peak_28738	1.992	116	3.273	1.61
chr1	147065468	147065968	peak_29861	1.729	92	3.01	1.464
chr1	147098082	147098582	peak_27834	2.152	123	2.977	1.447
chr1	147103265	147103765	peak_29050	1.928	122	3.274	1.61
chr1	147113990	147114490	peak_28677	2.004	79	3.091	1.507
chr1	147157085	147157585	peak_11804	2.819	110	3.65	1.839
chr1	147239993	147240566	peak_17099	2.59	151	5.417	3.089
chr1	147292670	147293170	peak_25740	2.291	149	2.923	1.419
chr1	147314896	147315396	peak_15975	2.632	121	3.446	1.712
chr1	147377701	147378275	peak_4783	3.383	141	4.743	2.587
chr1	147403990	147404490	peak_28439	2.052	93	3.685	1.86
chr1	147423341	147423841	peak_29303	1.874	96	2.836	1.376
chr1	147434950	147435450	peak_19169	2.515	114	3.044	1.482
chr1	147486976	147487476	peak_25417	2.303	118	2.807	1.361
chr1	147538988	147539639	peak_4273	3.454	211	6.273	3.749
chr1	147579359	147579859	peak_26059	2.274	121	2.834	1.374
chr1	147650347	147650847	peak_15967	2.634	109	2.975	1.446
chr1	147671785	147672321	peak_8399	3.021	125	4.049	2.1
chr1	147676386	147676981	peak_8219	3.045	106	3.458	1.72
chr1	147709435	147710234	peak_18361	2.537	67	3.209	1.574
chr1	147851172	147851672	peak_8447	3.017	107	3.819	1.946
chr1	148011143	148011643	peak_17908	2.562	106	2.856	1.385
chr1	148095753	148096253	peak_28822	1.976	74	2.716	1.317
chr1	148304946	148305446	peak_12278	2.791	106	3.279	1.614
chr1	148345707	148346207	peak_28133	2.105	112	3.019	1.469
chr1	148372138	148372638	peak_29150	1.903	135	2.741	1.329
chr1	148391280	148391780	peak_27964	2.131	84	3.434	1.705
chr1	149636212	149636712	peak_18358	2.537	81	3.33	1.643
chr1	149956071	149956571	peak_29987	1.685	85	2.877	1.396
chr1	149957320	149957917	peak_27773	2.157	119	3.688	1.862
chr1	150144587	150145087	peak_24278	2.347	111	2.854	1.384
chr1	150163124	150163624	peak_17405	2.58	178	3.258	1.602
chr1	150269037	150269537	peak_7847	3.07	121	3.818	1.946
chr1	150293537	150294037	peak_11186	2.851	236	3.939	2.026
chr1	150301014	150301514	peak_21514	2.44	131	3.446	1.712
chr1	150604650	150605150	peak_21834	2.428	180	3.363	1.663
chr1	150613445	150613945	peak_5923	3.248	224	5.755	3.347
chr1	150615472	150615972	peak_20823	2.462	131	3.086	1.505
chr1	150657622	150658122	peak_20588	2.47	73	3.01	1.464
chr1	150977147	150977647	peak_4758	3.39	199	5.11	2.857
chr1	151070470	151070970	peak_1513	4.205	125	4.477	2.395
chr1	151157125	151157625	peak_9741	2.934	178	3.765	1.912
chr1	151165708	151166208	peak_11757	2.821	202	3.965	2.043
chr1	151254180	151254680	peak_4878	3.371	93	3.242	1.592
chr1	151311518	151312062	peak_960	4.634	347	9.553	6.457
chr1	151574852	151575449	peak_1311	4.342	313	8.097	5.235
chr1	151596377	151596877	peak_25700	2.292	140	2.78	1.348
chr1	151720540	151721040	peak_8277	3.045	99	3.25	1.597
chr1	151728771	151729271	peak_17742	2.564	96	2.818	1.367
chr1	151774543	151775172	peak_2887	3.703	197	6.592	4.007
chr1	151824630	151825146	peak_16720	2.604	118	2.974	1.445
chr1	151872573	151873073	peak_28722	1.996	118	2.711	1.315
chr1	151905436	151905936	peak_25893	2.284	108	2.753	1.335
chr1	151944402	151944902	peak_24898	2.323	119	2.888	1.401
chr1	151945689	151946189	peak_12878	2.763	147	4.02	2.08
chr1	152029181	152029751	peak_3526	3.579	134	5.019	2.789
chr1	152034842	152035342	peak_27489	2.188	138	2.741	1.33
chr1	152048025	152048525	peak_2307	3.861	206	5.848	3.42
chr1	152108011	152108511	peak_16257	2.622	124	3.002	1.46
chr1	152473869	152474369	peak_11293	2.842	186	4.239	2.229
chr1	152486309	152486809	peak_27182	2.214	144	2.686	1.304
chr1	152539735	152540235	peak_23165	2.385	94	2.716	1.317
chr1	152855048	152855548	peak_8511	3.013	95	3.238	1.59
chr1	152905894	152906394	peak_4608	3.41	168	5.203	2.927
chr1	153001335	153001835	peak_25915	2.284	126	2.835	1.375
chr1	153007997	153008497	peak_17387	2.58	61	3.23	1.586
chr1	153022850	153023551	peak_991	4.603	381	9.078	6.054
chr1	153034627	153035127	peak_25561	2.295	104	2.72	1.319
chr1	153059244	153059852	peak_467	5.337	334	11.661	8.253
chr1	153096203	153096703	peak_21854	2.427	110	3.228	1.585
chr1	153119399	153119947	peak_4120	3.474	120	3.993	2.062
chr1	153343761	153344261	peak_20540	2.471	185	3.534	1.766
chr1	153433237	153433737	peak_5068	3.343	120	3.861	1.973
chr1	153510067	153510567	peak_18355	2.537	100	3.024	1.471
chr1	153633658	153634158	peak_2978	3.688	223	5.778	3.366
chr1	153642119	153642619	peak_7052	3.132	179	4.905	2.704
chr1	153752534	153753034	peak_15284	2.659	146	3.229	1.585
chr1	153945070	153945570	peak_20920	2.46	160	2.913	1.413
chr1	153985145	153985750	peak_388	5.514	333	12.056	8.593
chr1	153990422	153990922	peak_4456	3.425	203	5.75	3.344
chr1	154129548	154130048	peak_10951	2.866	100	3.333	1.645
chr1	154156938	154158188	peak_19111	2.516	119	3.322	1.639
chr1	154291665	154292165	peak_12603	2.776	100	3.925	2.017
chr1	154386498	154386998	peak_21259	2.448	175	3.26	1.603
chr1	154463108	154463608	peak_26377	2.261	147	2.995	1.456
chr1	154479746	154480246	peak_7100	3.129	74	2.716	1.317
chr1	154565850	154566361	peak_5603	3.279	120	3.635	1.83
chr1	154663395	154663895	peak_22934	2.392	99	2.829	1.372
chr1	154675748	154676248	peak_29563	1.81	121	3.482	1.734
chr1	154736750	154737250	peak_15965	2.634	129	3.538	1.769
chr1	154860136	154860636	peak_21532	2.44	125	2.705	1.312
chr1	154866379	154866879	peak_25665	2.293	122	2.803	1.359
chr1	155076708	155077208	peak_21247	2.449	111	2.821	1.368
chr1	155224642	155225142	peak_17672	2.566	91	2.757	1.337
chr1	155241054	155241554	peak_18095	2.558	126	3.494	1.742
chr1	155262275	155262775	peak_9325	2.955	99	2.927	1.421
chr1	155661087	155661587	peak_27784	2.157	113	3.283	1.616
chr1	155672314	155672814	peak_27993	2.127	97	2.938	1.426
chr1	155732013	155732513	peak_6743	3.162	81	2.972	1.444
chr1	155774744	155775244	peak_25963	2.284	90	3.318	1.637
chr1	155940582	155941082	peak_22976	2.392	137	2.881	1.398
chr1	155967264	155967804	peak_9655	2.938	125	2.97	1.443
chr1	155970318	155970818	peak_10475	2.893	175	3.938	2.026
chr1	155983397	155983897	peak_15343	2.658	240	3.449	1.714
chr1	156122705	156123324	peak_14537	2.691	177	3.448	1.714
chr1	156136934	156137434	peak_7471	3.096	124	3.472	1.728
chr1	156192373	156192873	peak_28903	1.959	139	3.14	1.534
chr1	156193608	156194108	peak_6995	3.139	167	4.48	2.397
chr1	156195717	156196286	peak_5505	3.29	188	5.451	3.115
chr1	156412480	156412980	peak_3281	3.625	200	5.892	3.453
chr1	156502776	156503276	peak_12937	2.761	136	3.443	1.71
chr1	156564943	156565449	peak_9279	2.96	133	3.84	1.959
chr1	156601205	156601705	peak_18090	2.558	126	2.925	1.42
chr1	156660442	156660942	peak_24230	2.347	148	2.797	1.356
chr1	156741079	156741579	peak_4933	3.367	272	5.182	2.911
chr1	156748440	156749251	peak_3316	3.618	164	5.232	2.95
chr1	156767017	156767517	peak_11706	2.823	178	3.938	2.025
chr1	156806143	156806643	peak_22463	2.406	147	3.002	1.46
chr1	156914297	156914884	peak_6285	3.21	272	4.509	2.418
chr1	156931456	156931956	peak_15677	2.645	172	3.668	1.85
chr1	156968051	156968551	peak_6903	3.146	93	3.438	1.708
chr1	157190629	157191154	peak_18403	2.537	100	3.454	1.717
chr1	157215217	157215780	peak_9976	2.918	119	3.265	1.606
chr1	157293741	157294282	peak_15289	2.659	131	3.363	1.663
chr1	157312169	157312669	peak_6484	3.19	136	4.546	2.446
chr1	157325240	157325755	peak_3101	3.659	137	5.315	3.012
chr1	157365449	157365992	peak_9355	2.955	118	3.341	1.65
chr1	157377199	157377699	peak_28182	2.093	132	2.705	1.312
chr1	157380859	157381359	peak_18411	2.537	100	2.955	1.435
chr1	157403960	157404460	peak_22688	2.4	175	3.198	1.567
chr1	157496025	157496525	peak_18414	2.537	111	3.221	1.581
chr1	157504351	157505154	peak_13806	2.724	128	3.349	1.655
chr1	157510883	157511383	peak_26187	2.27	170	2.942	1.429
chr1	157811228	157811728	peak_4354	3.44	183	5.604	3.234
chr1	157901877	157902377	peak_26137	2.273	112	2.754	1.336
chr1	157926377	157926877	peak_21241	2.449	119	3.043	1.481
chr1	157966767	157967267	peak_15723	2.644	99	2.886	1.4
chr1	158009449	158010015	peak_5167	3.332	159	5.068	2.826
chr1	158019429	158019929	peak_23068	2.389	113	2.692	1.306
chr1	158127501	158128001	peak_21239	2.449	125	2.923	1.419
chr1	158145995	158146671	peak_904	4.694	160	6.373	3.83
chr1	158149621	158150121	peak_12758	2.772	142	3.684	1.859
chr1	158329233	158329805	peak_10104	2.911	109	3.445	1.712
chr1	158819425	158819977	peak_1082	4.519	196	8.692	5.732
chr1	159015346	159015927	peak_454	5.362	350	12.368	8.868
chr1	159077051	159077589	peak_3980	3.498	238	6.071	3.593
chr1	159266728	159267228	peak_575	5.147	154	7.464	4.714
chr1	159338097	159338597	peak_4786	3.383	80	3.024	1.472
chr1	159538453	159538953	peak_28173	2.096	95	2.912	1.413
chr1	159574678	159575178	peak_24962	2.32	96	2.975	1.446
chr1	159828167	159828667	peak_16371	2.619	129	3.273	1.61
chr1	159874557	159875057	peak_11092	2.855	97	2.878	1.396
chr1	159889906	159890406	peak_10835	2.87	166	4.209	2.208
chr1	159991583	159992083	peak_7640	3.081	85	3.051	1.486
chr1	160100985	160101485	peak_19540	2.505	153	2.973	1.445
chr1	160108825	160109325	peak_26808	2.239	150	2.707	1.313
chr1	160187777	160188277	peak_8423	3.019	119	3.779	1.921
chr1	160284191	160284691	peak_9879	2.925	98	3.019	1.469
chr1	160343039	160343539	peak_5666	3.272	215	4.593	2.479
chr1	160361972	160362472	peak_431	5.405	213	9.717	6.597
chr1	160460629	160461150	peak_16245	2.622	167	3.827	1.951
chr1	160540051	160540650	peak_72	7.612	765	15.955	12.083
chr1	160665649	160666245	peak_10239	2.905	166	4.471	2.391
chr1	160690143	160690643	peak_22744	2.399	105	3.418	1.695
chr1	160692145	160692645	peak_22431	2.41	57	2.765	1.341
chr1	160726063	160726563	peak_25398	2.303	118	2.834	1.374
chr1	160767519	160768198	peak_16554	2.61	180	3.401	1.685
chr1	160773642	160774142	peak_20196	2.484	93	2.864	1.389
chr1	160781374	160781874	peak_26513	2.255	120	2.697	1.308
chr1	160881776	160882276	peak_6918	3.146	107	3.403	1.687
chr1	160925845	160926345	peak_26313	2.264	116	2.721	1.32
chr1	160954144	160954644	peak_16682	2.607	113	2.892	1.403
chr1	161045916	161046568	peak_1550	4.178	250	7.94	5.105
chr1	161119628	161120128	peak_17674	2.566	177	3.553	1.778
chr1	161153747	161154282	peak_2245	3.881	260	6.902	4.256
chr1	161201786	161202286	peak_14648	2.687	190	3.533	1.766
chr1	161228053	161228553	peak_14497	2.693	207	3.606	1.811
chr1	161253418	161253918	peak_29312	1.871	118	2.974	1.446
chr1	161254362	161254862	peak_27389	2.199	147	3.247	1.595
chr1	161256776	161257276	peak_27565	2.18	134	3.103	1.514
chr1	161397708	161398208	peak_4385	3.435	88	3.191	1.563
chr1	161476057	161476557	peak_29579	1.807	89	2.846	1.38
chr1	161502920	161503420	peak_16160	2.627	109	3.018	1.468
chr1	161542049	161542655	peak_3241	3.633	184	7.819	5.005
chr1	161676031	161676531	peak_20346	2.479	127	3.884	1.989
chr1	161730239	161730739	peak_27235	2.21	135	2.736	1.327
chr1	161770203	161770754	peak_8615	3.009	95	3.201	1.569
chr1	161832544	161833044	peak_29919	1.707	111	2.988	1.452
chr1	161954097	161954597	peak_26130	2.273	130	2.84	1.378
chr1	161962300	161962800	peak_18386	2.537	85	2.684	1.303
chr1	162026672	162027172	peak_25763	2.284	108	2.706	1.313
chr1	162113827	162114327	peak_7635	3.081	85	3.019	1.469
chr1	162336361	162336861	peak_8579	3.011	89	3.178	1.556
chr1	162349687	162350257	peak_9493	2.947	197	4.683	2.544
chr1	162391280	162391780	peak_24719	2.331	124	2.926	1.42
chr1	162633246	162633815	peak_6314	3.203	129	3.828	1.952
chr1	162788852	162789352	peak_27728	2.163	81	3.084	1.504
chr1	162818548	162819114	peak_9851	2.928	81	3.669	1.851
chr1	162905847	162906473	peak_1745	4.06	140	5.758	3.35
chr1	163110269	163110769	peak_8947	2.984	159	4.654	2.523
chr1	163195822	163196350	peak_5039	3.349	115	4.222	2.217
chr1	163472723	163473223	peak_10084	2.912	132	4.139	2.16
chr1	163541986	163542486	peak_20761	2.465	102	2.857	1.386
chr1	163545556	163546056	peak_30037	1.661	72	2.894	1.404
chr1	163602514	163603014	peak_26368	2.261	98	2.682	1.302
chr1	163672050	163672550	peak_10850	2.868	243	4.331	2.292
chr1	163875395	163875895	peak_15762	2.643	125	3.373	1.668
chr1	163932826	163933363	peak_5662	3.273	143	4.771	2.606
chr1	163971592	163972092	peak_21345	2.445	106	2.923	1.419
chr1	163990324	163990824	peak_20104	2.487	147	3.101	1.513
chr1	164459370	164459870	peak_18921	2.522	171	6.011	3.545
chr1	164500609	164501109	peak_23368	2.378	164	3.088	1.506
chr1	164524644	164525257	peak_5714	3.266	251	5.596	3.227
chr1	164552538	164553159	peak_323	5.719	293	13.628	9.976
chr1	164641218	164641848	peak_2587	3.772	223	6.594	4.008
chr1	164664537	164665037	peak_12155	2.801	138	3.992	2.062
chr1	164712143	164712740	peak_8375	3.023	145	4.117	2.145
chr1	164771790	164772290	peak_13831	2.722	118	3.497	1.744
chr1	164990806	164991306	peak_9560	2.943	87	2.977	1.447
chr1	164998961	164999461	peak_17703	2.566	125	3.168	1.55
chr1	165075586	165076086	peak_15078	2.67	129	3.464	1.723
chr1	165085143	165085643	peak_27410	2.194	154	3.987	2.059
chr1	165092322	165092822	peak_28815	1.977	113	2.803	1.359
chr1	165229779	165230279	peak_11096	2.855	90	2.961	1.439
chr1	165234781	165235281	peak_4927	3.368	73	2.717	1.318
chr1	165268380	165268880	peak_18388	2.537	90	2.697	1.308
chr1	165414818	165415318	peak_12264	2.791	121	3.818	1.946
chr1	165562529	165563029	peak_20101	2.487	189	3.382	1.674
chr1	165626729	165627229	peak_27367	2.199	104	2.737	1.328
chr1	165627586	165628086	peak_16171	2.626	129	3.616	1.818
chr1	165631807	165632307	peak_13597	2.733	140	3.472	1.729
chr1	165715450	165716032	peak_4166	3.468	123	4.776	2.61
chr1	165828812	165829312	peak_23109	2.387	127	2.956	1.436
chr1	165843269	165843769	peak_10943	2.866	107	3.362	1.662
chr1	165900563	165901092	peak_14040	2.715	107	2.961	1.439
chr1	166048622	166049122	peak_22670	2.401	123	2.901	1.408
chr1	166172022	166172522	peak_19689	2.498	128	3.263	1.605
chr1	166188946	166189763	peak_14404	2.697	193	4.056	2.105
chr1	166253612	166254112	peak_20080	2.487	98	2.727	1.322
chr1	166316292	166316792	peak_12761	2.772	160	4.069	2.113
chr1	166416643	166417251	peak_28340	2.069	146	3.384	1.675
chr1	166429644	166430144	peak_19391	2.511	108	2.863	1.389
chr1	166471146	166471752	peak_4080	3.48	168	5.499	3.152
chr1	166489936	166490561	peak_6868	3.152	236	5.589	3.221
chr1	166705326	166705845	peak_2146	3.915	132	4.899	2.7
chr1	166784538	166785071	peak_8327	3.027	167	4.4	2.34
chr1	166819990	166820490	peak_25704	2.292	140	2.928	1.421
chr1	166851115	166851615	peak_19848	2.493	113	3.246	1.595
chr1	166922796	166923296	peak_12236	2.791	129	3.514	1.754
chr1	167058830	167059330	peak_25024	2.317	150	2.965	1.441
chr1	167190753	167191349	peak_7555	3.084	164	4.319	2.284
chr1	167321519	167322019	peak_18397	2.537	60	2.75	1.334
chr1	167428420	167428920	peak_1831	4.034	162	6.773	4.153
chr1	167548337	167548843	peak_551	5.202	127	6.729	4.116
chr1	167627948	167628662	peak_327	5.713	425	12.565	9.042
chr1	167759946	167760446	peak_19118	2.516	129	3.092	1.508
chr1	167832687	167833187	peak_17037	2.591	97	2.708	1.314
chr1	167862221	167862865	peak_1079	4.521	124	4.774	2.609
chr1	167862937	167863437	peak_1690	4.102	97	4.557	2.453
chr1	168235446	168235946	peak_27020	2.225	114	2.753	1.335
chr1	168287147	168287667	peak_2332	3.848	106	3.879	1.986
chr1	168320735	168321330	peak_3514	3.582	129	4.785	2.617
chr1	168336946	168337446	peak_28341	2.069	106	2.853	1.384
chr1	168370904	168371404	peak_26506	2.255	120	2.709	1.314
chr1	168469534	168470075	peak_6332	3.201	132	3.414	1.693
chr1	168507737	168508316	peak_12488	2.781	137	3.765	1.912
chr1	168536899	168537399	peak_21641	2.436	72	2.765	1.341
chr1	168585042	168585542	peak_23217	2.383	115	2.886	1.4
chr1	168796908	168797408	peak_10142	2.909	86	3.111	1.518
chr1	168845080	168845580	peak_7041	3.134	157	4.09	2.127
chr1	168921485	168921985	peak_13809	2.724	102	3.282	1.615
chr1	169027452	169027952	peak_8286	3.045	108	3.946	2.031
chr1	169033456	169033956	peak_6323	3.203	138	4.39	2.334
chr1	169051442	169051942	peak_13282	2.746	92	2.907	1.411
chr1	169078435	169078935	peak_19259	2.513	104	2.938	1.426
chr1	169113638	169114251	peak_17426	2.578	127	3.12	1.523
chr1	169513220	169513720	peak_7783	3.075	112	3.741	1.896
chr1	169698741	169699241	peak_11101	2.855	104	2.923	1.419
chr1	169794682	169795182	peak_7107	3.127	207	4.498	2.41
chr1	169893961	169894461	peak_26355	2.262	156	2.785	1.351
chr1	170174274	170174774	peak_4005	3.493	117	4.53	2.433
chr1	170249592	170250092	peak_20419	2.476	122	3.06	1.491
chr1	170562859	170563359	peak_12423	2.791	198	4.327	2.289
chr1	170619078	170619578	peak_27682	2.168	141	2.788	1.352
chr1	170823039	170823650	peak_176	6.544	279	13.678	10.021
chr1	170863613	170864113	peak_13689	2.728	86	2.798	1.357
chr1	170865642	170866142	peak_3873	3.51	83	3.193	1.564
chr1	170936762	170937262	peak_2329	3.848	101	5.701	3.306
chr1	171311827	171312327	peak_12408	2.791	165	4.534	2.437
chr1	171331444	171331944	peak_6703	3.164	112	3.828	1.952
chr1	171403300	171403800	peak_22442	2.407	166	2.94	1.427
chr1	171413569	171414069	peak_4270	3.455	200	6.613	4.023
chr1	171603945	171604451	peak_27458	2.192	113	3.266	1.606
chr1	171753678	171754178	peak_9881	2.925	111	3.375	1.67
chr1	171793949	171794548	peak_400	5.485	251	10.719	7.446
chr1	171817745	171818245	peak_25878	2.284	153	2.933	1.424
chr1	171930599	171931099	peak_2372	3.838	137	4.778	2.611
chr1	172025049	172025565	peak_10654	2.882	174	4.004	2.07
chr1	172055854	172056467	peak_27095	2.22	146	4.691	2.549
chr1	172080311	172080811	peak_19624	2.5	133	3.352	1.656
chr1	172098006	172098603	peak_28637	2.012	115	3.838	1.958
chr1	172253054	172253554	peak_6030	3.235	102	3.869	1.979
chr1	172279847	172280347	peak_10639	2.885	108	3.415	1.694
chr1	172442305	172442869	peak_3991	3.494	214	6.061	3.585
chr1	172468395	172468895	peak_15379	2.657	89	2.772	1.344
chr1	172588604	172589156	peak_1037	4.567	168	7.262	4.549
chr1	172616944	172617444	peak_12600	2.776	95	3.136	1.532
chr1	172637463	172637963	peak_26973	2.229	123	2.681	1.301
chr1	172746150	172746656	peak_18240	2.552	180	3.791	1.928
chr1	172803029	172803565	peak_13586	2.733	141	4.974	2.755
chr1	172907146	172907750	peak_201	6.382	334	15.353	11.529
chr1	172933750	172934350	peak_280	5.914	303	13.628	9.976
chr1	172956702	172957202	peak_10437	2.896	102	3.242	1.593
chr1	172986531	172987217	peak_22392	2.41	102	3.604	1.81
chr1	173154154	173154654	peak_29317	1.87	140	2.737	1.328
chr1	173190858	173191358	peak_20435	2.474	117	3.2	1.568
chr1	173250274	173250774	peak_10191	2.909	86	3.662	1.846
chr1	173355258	173355758	peak_26501	2.255	120	2.704	1.312
chr1	173369473	173369973	peak_16410	2.617	98	3.132	1.53
chr1	173370643	173371298	peak_13492	2.736	136	5.095	2.846
chr1	173372037	173372783	peak_17106	2.59	148	4.79	2.62
chr1	173379522	173380075	peak_28615	2.015	139	3.66	1.846
chr1	173401331	173401831	peak_10911	2.866	96	3.147	1.538
chr1	173429866	173430366	peak_23643	2.368	174	2.792	1.354
chr1	173603350	173603850	peak_27356	2.199	104	2.994	1.455
chr1	173725522	173726253	peak_10904	2.866	147	3.723	1.885
chr1	173727482	173727982	peak_30033	1.664	82	2.86	1.387
chr1	173811498	173811998	peak_20993	2.457	92	2.712	1.316
chr1	173870176	173870676	peak_15621	2.648	120	3.296	1.624
chr1	173983297	173983797	peak_8536	3.013	95	3.509	1.75
chr1	174131095	174131595	peak_14729	2.685	165	3.386	1.676
chr1	174297330	174297830	peak_10110	2.911	113	3.343	1.651
chr1	174383208	174384062	peak_27895	2.141	143	4.24	2.229
chr1	174451334	174451834	peak_4782	3.383	80	3.158	1.545
chr1	174652861	174653361	peak_20339	2.479	127	3.061	1.491
chr1	174659940	174660440	peak_4781	3.383	107	3.284	1.617
chr1	174678504	174679004	peak_15439	2.654	136	3.557	1.78
chr1	174848943	174849454	peak_7274	3.117	108	4.453	2.378
chr1	174998950	174999654	peak_1342	4.323	443	7.131	4.442
chr1	175023294	175023881	peak_3613	3.552	168	5.377	3.059
chr1	175071563	175072063	peak_27038	2.225	114	2.693	1.307
chr1	175098178	175098678	peak_21335	2.445	106	2.71	1.315
chr1	175102942	175103442	peak_13140	2.753	179	6.175	3.672
chr1	175106351	175106927	peak_23713	2.368	115	4.321	2.285
chr1	175129470	175129970	peak_6865	3.152	118	4.086	2.124
chr1	175177761	175178261	peak_22570	2.405	109	2.815	1.365
chr1	175234469	175234969	peak_6188	3.219	217	4.982	2.761
chr1	175454959	175455459	peak_6750	3.162	81	2.853	1.384
chr1	175481983	175482483	peak_11734	2.823	89	2.943	1.429
chr1	175500009	175500509	peak_493	5.303	213	9.489	6.402
chr1	175514693	175515193	peak_15226	2.664	105	3.121	1.524
chr1	175571886	175572386	peak_13185	2.751	104	3.233	1.588
chr1	175573137	175573637	peak_17986	2.56	116	3.045	1.483
chr1	175730701	175731201	peak_22301	2.414	174	3.323	1.64
chr1	175733754	175734254	peak_21914	2.426	153	3.115	1.52
chr1	175894343	175894843	peak_25839	2.284	135	2.926	1.42
chr1	175936736	175937351	peak_332	5.695	453	12.974	9.396
chr1	175983078	175983578	peak_13049	2.759	106	2.978	1.447
chr1	176007626	176008192	peak_23565	2.373	173	5.329	3.023
chr1	176096698	176097198	peak_11994	2.808	107	3.118	1.522
chr1	176261825	176262325	peak_28405	2.058	73	2.822	1.369
chr1	176540346	176540846	peak_18401	2.537	100	2.921	1.418
chr1	176541549	176542049	peak_2979	3.688	120	4.805	2.631
chr1	176567204	176567704	peak_7634	3.081	85	3.082	1.503
chr1	176785302	176785802	peak_17842	2.563	101	2.698	1.309
chr1	176879737	176880359	peak_599	5.116	377	11.123	7.79
chr1	177036996	177037496	peak_24681	2.331	124	2.984	1.45
chr1	177226251	177226751	peak_21251	2.449	111	2.968	1.442
chr1	177256302	177256802	peak_23309	2.381	122	2.696	1.308
chr1	177320318	177320818	peak_8132	3.045	132	5.008	2.781
chr1	177406054	177406952	peak_17621	2.567	132	4.892	2.695
chr1	177410213	177410713	peak_17739	2.564	96	2.943	1.429
chr1	177434313	177434813	peak_11689	2.823	89	2.939	1.427
chr1	177451536	177452036	peak_20864	2.461	97	2.785	1.351
chr1	177495771	177496271	peak_6568	3.18	94	3.334	1.646
chr1	177641849	177642561	peak_416	5.435	338	12.023	8.565
chr1	177650217	177650717	peak_24377	2.342	124	2.861	1.388
chr1	177749210	177749878	peak_18035	2.559	116	3.098	1.511
chr1	177873217	177873717	peak_13775	2.724	110	3.142	1.535
chr1	177939630	177940130	peak_12436	2.791	154	3.985	2.057
chr1	177940499	177940999	peak_15036	2.671	100	3.211	1.575
chr1	177984105	177984605	peak_1198	4.418	219	8.231	5.349
chr1	178134004	178134504	peak_22024	2.422	105	2.835	1.375
chr1	178201800	178202300	peak_23690	2.368	126	3.285	1.617
chr1	178269339	178269881	peak_18418	2.537	180	3.891	1.994
chr1	178304197	178304697	peak_23544	2.374	131	3.124	1.525
chr1	178352803	178353303	peak_22826	2.395	118	2.808	1.362
chr1	178408843	178409389	peak_1271	4.37	155	6.723	4.111
chr1	178506547	178507047	peak_16675	2.607	149	3.507	1.75
chr1	178744276	178744776	peak_8601	3.011	89	3.042	1.481
chr1	178782148	178782648	peak_16791	2.601	123	3.279	1.614
chr1	178837248	178837856	peak_11002	2.862	169	4.429	2.361
chr1	179023672	179024172	peak_21045	2.456	121	2.991	1.454
chr1	179059118	179059618	peak_22420	2.41	102	2.749	1.333
chr1	179129881	179130381	peak_22457	2.406	128	3.12	1.523
chr1	179465411	179465911	peak_28635	2.012	111	2.758	1.338
chr1	179678059	179678600	peak_14574	2.69	160	3.406	1.688
chr1	179694429	179694980	peak_922	4.669	191	7.663	4.877
chr1	179734444	179734944	peak_20790	2.465	102	2.856	1.385
chr1	179852413	179852913	peak_4771	3.383	83	3.181	1.557
chr1	180033708	180034305	peak_5821	3.256	100	3.173	1.553
chr1	180211655	180212254	peak_13866	2.72	134	3.826	1.951
chr1	180507794	180508294	peak_16665	2.607	113	3.537	1.768
chr1	180562958	180563460	peak_22131	2.419	160	3.163	1.548
chr1	180585411	180585911	peak_5208	3.327	189	5.502	3.154
chr1	180603244	180603744	peak_16284	2.622	132	3.21	1.574
chr1	180605170	180605670	peak_24039	2.355	116	2.813	1.364
chr1	180611200	180611700	peak_2798	3.721	145	4.949	2.736
chr1	180617268	180617768	peak_7404	3.105	104	3.478	1.732
chr1	180933052	180933552	peak_22645	2.401	123	2.801	1.358
chr1	181010628	181011128	peak_8146	3.045	102	2.997	1.457
chr1	181033029	181033529	peak_7309	3.112	184	4.969	2.752
chr1	181062647	181063152	peak_4338	3.444	99	3.704	1.872
chr1	181087353	181087853	peak_10632	2.885	108	3.459	1.72
chr1	181141446	181141960	peak_560	5.182	337	10.556	7.303
chr1	181221034	181221534	peak_20585	2.47	152	3.136	1.532
chr1	181250479	181250979	peak_24775	2.328	78	2.773	1.345
chr1	181253334	181253937	peak_10997	2.864	95	3.662	1.847
chr1	181276050	181276641	peak_8436	3.018	171	4.785	2.617
chr1	181296792	181297292	peak_21271	2.447	135	3.287	1.619
chr1	181416084	181416584	peak_27004	2.226	136	2.784	1.35
chr1	181448405	181448905	peak_13983	2.716	91	2.859	1.387
chr1	181491302	181491802	peak_27162	2.216	131	2.794	1.355
chr1	181508846	181509346	peak_10281	2.903	246	3.808	1.94
chr1	181714639	181715139	peak_25399	2.303	118	2.743	1.33
chr1	181788388	181788888	peak_24831	2.326	110	2.709	1.314
chr1	181831639	181832139	peak_20924	2.459	135	4.988	2.766
chr1	181894187	181894803	peak_8577	3.011	98	3.449	1.714
chr1	181906070	181906570	peak_9577	2.943	87	3.042	1.481
chr1	181919049	181919559	peak_4455	3.425	169	5.035	2.801
chr1	181996713	181997213	peak_26824	2.237	119	2.686	1.304
chr1	182050785	182051285	peak_13949	2.716	105	2.826	1.371
chr1	182081018	182081518	peak_2862	3.708	127	4.503	2.414
chr1	182171123	182171623	peak_21248	2.449	193	3.419	1.696
chr1	182186469	182186969	peak_19080	2.517	124	3.476	1.731
chr1	182242426	182242926	peak_19206	2.514	109	2.919	1.417
chr1	182317746	182318246	peak_22708	2.399	104	2.808	1.362
chr1	182347680	182348180	peak_23490	2.375	127	2.858	1.386
chr1	182385265	182385765	peak_14709	2.687	90	2.842	1.378
chr1	182536480	182536980	peak_7211	3.121	129	4.47	2.39
chr1	182588648	182589148	peak_3338	3.612	140	4.715	2.565
chr1	182608797	182609297	peak_25497	2.299	154	2.882	1.398
chr1	182623788	182624288	peak_17757	2.564	96	2.835	1.375
chr1	182644964	182645464	peak_12607	2.776	93	2.847	1.381
chr1	182962553	182963053	peak_18404	2.537	90	2.685	1.303
chr1	182995912	182996412	peak_24751	2.33	101	2.769	1.343
chr1	183218719	183219219	peak_22637	2.401	123	2.719	1.319
chr1	183235461	183235961	peak_10260	2.904	115	3.409	1.69
chr1	183303191	183303691	peak_16832	2.598	128	3.44	1.708
chr1	183346205	183346841	peak_1559	4.168	146	5.562	3.201
chr1	183455801	183456386	peak_2299	3.862	154	5.652	3.27
chr1	183578876	183579376	peak_15292	2.659	131	3.318	1.637
chr1	183617769	183618269	peak_30163	1.565	74	2.7	1.31
chr1	183655413	183655913	peak_12400	2.791	134	3.615	1.817
chr1	183658309	183658809	peak_28417	2.057	77	2.791	1.353
chr1	183731853	183732353	peak_8570	3.011	89	3.121	1.524
chr1	183956549	183957049	peak_12100	2.804	105	3.46	1.721
chr1	184031297	184031797	peak_10982	2.864	95	3.012	1.465
chr1	184155035	184155535	peak_2584	3.774	119	5.076	2.832
chr1	184162117	184162656	peak_10628	2.885	154	3.7	1.87
chr1	184290010	184290510	peak_22843	2.395	118	2.867	1.391
chr1	184300649	184301149	peak_3416	3.595	85	3.46	1.721
chr1	184482942	184483507	peak_1805	4.06	102	4.037	2.092
chr1	184491484	184491984	peak_1281	4.36	207	8.082	5.222
chr1	184636071	184636571	peak_9096	2.976	129	3.892	1.994
chr1	184794798	184795298	peak_9954	2.922	204	4.245	2.233
chr1	184929857	184930357	peak_13010	2.759	87	2.748	1.333
chr1	185017219	185017719	peak_16446	2.615	149	3.556	1.78
chr1	185054175	185054675	peak_12124	2.803	116	3.239	1.591
chr1	185200541	185201411	peak_1151	4.454	158	6.454	3.895
chr1	185284505	185285005	peak_3589	3.552	170	5.815	3.394
chr1	185571931	185572431	peak_17764	2.564	96	2.826	1.37
chr1	185586555	185587055	peak_28031	2.12	117	3.037	1.478
chr1	185637648	185638148	peak_26655	2.247	93	2.763	1.34
chr1	185707608	185708108	peak_29731	1.767	101	3.113	1.52
chr1	185783746	185784560	peak_5303	3.315	148	4.127	2.153
chr1	185892641	185893296	peak_26128	2.273	133	3.257	1.601
chr1	186082159	186082676	peak_11583	2.83	157	4.31	2.277
chr1	186112356	186112856	peak_26075	2.274	129	2.947	1.431
chr1	186162751	186163385	peak_29208	1.894	153	3.288	1.619
chr1	186195355	186195867	peak_1415	4.277	207	7.874	5.049
chr1	186202205	186202705	peak_18180	2.555	141	3.424	1.699
chr1	186208765	186209265	peak_4450	3.425	81	3.015	1.467
chr1	186236651	186237276	peak_6281	3.214	186	5.276	2.983
chr1	186288427	186288927	peak_10315	2.9	80	3	1.459
chr1	186512003	186512503	peak_4524	3.419	267	5.49	3.145
chr1	186706699	186707199	peak_17417	2.58	122	3.298	1.625
chr1	186904157	186904657	peak_6754	3.162	81	2.954	1.435
chr1	186983319	186983819	peak_24571	2.334	115	2.836	1.375
chr1	187074570	187075070	peak_24564	2.334	115	2.814	1.365
chr1	187546244	187546744	peak_23630	2.368	126	3.103	1.514
chr1	187641729	187642277	peak_21273	2.447	155	3.165	1.548
chr1	187691339	187691839	peak_6478	3.19	90	3.328	1.642
chr1	187696678	187697178	peak_17089	2.591	103	2.889	1.402
chr1	188037045	188037545	peak_8495	3.015	102	3.368	1.666
chr1	188782137	188782637	peak_9352	2.955	110	3.503	1.747
chr1	188843573	188844073	peak_7151	3.123	110	3.46	1.721
chr1	189030731	189031231	peak_10026	2.918	92	3.051	1.486
chr1	189150446	189150946	peak_26305	2.264	116	2.798	1.357
chr1	189268005	189268505	peak_24711	2.331	124	2.84	1.378
chr1	189474231	189474808	peak_20662	2.468	147	3.535	1.767
chr1	189530084	189530584	peak_4975	3.357	92	3.396	1.682
chr1	189557709	189558209	peak_7695	3.079	115	4.071	2.115
chr1	189696436	189697072	peak_1291	4.354	163	7.59	4.817
chr1	189755002	189755579	peak_26400	2.259	146	3.729	1.888
chr1	189788174	189788674	peak_26558	2.253	111	2.717	1.317
chr1	190315781	190316281	peak_21005	2.457	92	2.683	1.302
chr1	190591563	190592063	peak_17588	2.569	170	3.768	1.914
chr1	191152427	191152927	peak_4794	3.383	100	3.68	1.857
chr1	191258267	191258767	peak_29069	1.923	72	2.986	1.451
chr1	191368792	191369292	peak_6774	3.162	81	2.717	1.318
chr1	191641416	191641916	peak_10125	2.911	114	3.702	1.871
chr1	191869991	191870491	peak_2259	3.875	116	4.764	2.601
chr1	192101060	192101560	peak_6529	3.186	137	4.433	2.364
chr1	192124029	192124529	peak_9275	2.96	105	3.728	1.887
chr1	192475245	192475837	peak_2379	3.836	214	6.825	4.194
chr1	192489755	192490255	peak_897	4.706	102	5.034	2.8
chr1	192551105	192551605	peak_18345	2.537	110	3.149	1.539
chr1	192570178	192570678	peak_11243	2.847	113	3.275	1.611
chr1	192726746	192727246	peak_19316	2.512	99	2.69	1.306
chr1	192835247	192836113	peak_2756	3.735	195	6.449	3.892
chr1	192886199	192886699	peak_17476	2.576	132	4.007	2.072
chr1	192998512	192999012	peak_19888	2.491	108	3.251	1.598
chr1	193426975	193427475	peak_9866	2.925	98	3.284	1.617
chr1	193614788	193615288	peak_20906	2.461	99	2.939	1.427
chr1	193634331	193634831	peak_19324	2.512	99	2.916	1.415
chr1	193723616	193724116	peak_8699	3.006	108	4.37	2.319
chr1	194032944	194033444	peak_21112	2.453	118	3.035	1.477
chr1	194297951	194298484	peak_3755	3.533	181	6.02	3.552
chr1	194344326	194344826	peak_8634	3.009	83	2.909	1.412
chr1	194349253	194349753	peak_21303	2.445	106	2.949	1.432
chr1	194425232	194425732	peak_27631	2.175	90	2.907	1.41
chr1	194426510	194427074	peak_25602	2.294	122	3.487	1.737
chr1	194574665	194575165	peak_1070	4.528	116	5.453	3.117
chr1	194706979	194707590	peak_8627	3.009	123	3.424	1.699
chr1	194952140	194952640	peak_1613	4.138	156	4.795	2.624
chr1	195577675	195578175	peak_25393	2.303	118	2.815	1.365
chr1	195585204	195585749	peak_2853	3.71	231	6.635	4.042
chr1	195709849	195710349	peak_1208	4.411	128	5.219	2.939
chr1	195733671	195734171	peak_7453	3.098	121	4.054	2.103
chr1	195848436	195848936	peak_22209	2.416	119	3.306	1.63
chr1	195866688	195867188	peak_21638	2.436	144	3.33	1.643
chr1	196002333	196002856	peak_24325	2.344	110	3.838	1.959
chr1	196088531	196089031	peak_6618	3.172	75	2.76	1.339
chr1	196278803	196279303	peak_17913	2.562	135	3.719	1.882
chr1	196659421	196659921	peak_9381	2.953	128	4.054	2.104
chr1	196685563	196686063	peak_18341	2.537	110	3.202	1.57
chr1	196737949	196738449	peak_11143	2.855	94	3.016	1.467
chr1	196858766	196859266	peak_19392	2.511	193	3.502	1.746
chr1	197017799	197018299	peak_4613	3.407	207	5.443	3.109
chr1	197225535	197226035	peak_24498	2.339	106	2.74	1.329
chr1	197278058	197278558	peak_22726	2.399	104	3.006	1.462
chr1	197287472	197287972	peak_17683	2.566	91	2.79	1.353
chr1	197459230	197459730	peak_17063	2.591	97	2.933	1.424
chr1	197838634	197839134	peak_1545	4.187	113	4.64	2.512
chr1	197985314	197985814	peak_9330	2.955	118	3.65	1.839
chr1	198039560	198040060	peak_28594	2.03	64	3.005	1.461
chr1	198064191	198064691	peak_13717	2.728	89	2.808	1.362
chr1	198130222	198130722	peak_28959	1.945	92	2.97	1.443
chr1	198157885	198158385	peak_19249	2.513	104	2.921	1.418
chr1	198455888	198456388	peak_13469	2.74	81	2.775	1.346
chr1	198598672	198599172	peak_24811	2.326	110	2.684	1.303
chr1	198966440	198966940	peak_19026	2.519	134	3.092	1.508
chr1	199096747	199097252	peak_13079	2.757	163	4.733	2.579
chr1	199124359	199124859	peak_2910	3.697	102	4.278	2.255
chr1	199581191	199581691	peak_16891	2.596	133	3.469	1.726
chr1	199633242	199633742	peak_26149	2.273	112	2.77	1.344
chr1	199647464	199647964	peak_27678	2.17	124	3.302	1.627
chr1	199742539	199743039	peak_16540	2.613	139	3.749	1.901
chr1	199948881	199949381	peak_19776	2.495	118	3.13	1.529
chr1	200154141	200154646	peak_5332	3.313	232	5.636	3.258
chr1	200185603	200186103	peak_12887	2.763	147	5.663	3.278
chr1	200380403	200380903	peak_5179	3.33	105	3.7	1.87
chr1	200483435	200484062	peak_11927	2.809	155	4.03	2.087
chr1	200542014	200542514	peak_14869	2.678	95	2.702	1.311
chr1	200639906	200640406	peak_109	7.058	153	9.332	6.269
chr1	201015595	201016095	peak_10670	2.881	176	4.261	2.244
chr1	201031182	201031682	peak_23767	2.368	140	2.985	1.451
chr1	201097338	201097913	peak_3826	3.517	235	5.428	3.097
chr1	201456348	201456918	peak_903	4.694	192	5.763	3.354
chr1	201513310	201513810	peak_25724	2.292	131	3.05	1.486
chr1	201551747	201552247	peak_19672	2.498	146	3.32	1.638
chr1	201578275	201578775	peak_4443	3.425	175	5.034	2.8
chr1	201584337	201584837	peak_9841	2.928	75	2.926	1.42
chr1	201626739	201627239	peak_21801	2.43	163	3.317	1.636
chr1	201630446	201630946	peak_25284	2.308	141	2.933	1.424
chr1	201689246	201689746	peak_23763	2.368	112	2.813	1.364
chr1	201786895	201787395	peak_15428	2.656	157	3.568	1.787
chr1	201854383	201854883	peak_20444	2.474	135	3.104	1.514
chr1	202159735	202160309	peak_10529	2.887	213	3.858	1.971
chr1	202238737	202239247	peak_1566	4.165	253	7.4	4.66
chr1	202472603	202473134	peak_18376	2.537	103	3.958	2.038
chr1	202538784	202539284	peak_24958	2.32	64	2.74	1.329
chr1	202619050	202619550	peak_28360	2.065	118	2.731	1.324
chr1	202805812	202806312	peak_9461	2.95	93	3.151	1.54
chr1	203100730	203101230	peak_16747	2.604	118	3.196	1.566
chr1	203163854	203164354	peak_17110	2.588	125	3.223	1.582
chr1	203177463	203177963	peak_20342	2.479	180	2.89	1.402
chr1	203184082	203184582	peak_10690	2.876	120	3.045	1.483
chr1	203270951	203271655	peak_12277	2.791	218	4.071	2.114
chr1	203408350	203408922	peak_4009	3.491	251	5.774	3.362
chr1	203411681	203412181	peak_27206	2.212	170	3.338	1.648
chr1	203412870	203413370	peak_27882	2.143	76	2.727	1.322
chr1	203487677	203488177	peak_15120	2.668	184	3.213	1.576
chr1	203540036	203540536	peak_9635	2.938	125	3.616	1.818
chr1	203673894	203674475	peak_945	4.647	179	7.394	4.656
chr1	203686151	203686651	peak_18372	2.537	100	2.887	1.4
chr1	203795182	203795796	peak_19297	2.513	136	3.03	1.475
chr1	203861334	203861834	peak_9636	2.938	110	3	1.459
chr1	204032567	204033067	peak_13957	2.716	104	2.901	1.408
chr1	204137578	204138078	peak_19162	2.515	125	2.748	1.333
chr1	204177121	204177621	peak_8487	3.015	101	3.134	1.531
chr1	204224676	204225176	peak_10954	2.866	98	3.088	1.506
chr1	204320380	204321049	peak_5316	3.313	222	5.321	3.017
chr1	204347046	204347546	peak_29482	1.831	86	2.802	1.359
chr1	204411875	204412375	peak_21878	2.427	110	2.787	1.351
chr1	204465655	204466155	peak_6401	3.197	194	4.727	2.575
chr1	204499812	204500312	peak_18370	2.537	145	3.507	1.75
chr1	204516050	204516571	peak_1478	4.229	176	6.494	3.928
chr1	204523823	204524323	peak_22247	2.416	125	3.06	1.491
chr1	204623215	204623715	peak_17014	2.592	143	3.093	1.509
chr1	204704640	204705140	peak_2939	3.691	80	3.214	1.577
chr1	204872412	204872912	peak_5348	3.31	150	4.748	2.59
chr1	204960167	204960689	peak_7475	3.096	189	4.882	2.687
chr1	204992353	204992853	peak_22445	2.407	166	2.804	1.36
[truncated: 28,196 more rows]

## Sheet: K562 rep2
Table S1-4	Peaks identified by STARRPeaker in K562 rep2
chr	start	end	name	foldChange	outputCount	-log10(P-val)	-log10(Q-val)
chr1	628813	629313	peak_39966	1.835	89	3.016	1.594
chr1	777204	777704	peak_41687	1.537	87	2.755	1.445
chr1	843442	843942	peak_40448	1.763	114	2.698	1.414
chr1	851504	852004	peak_15202	2.664	70	2.596	1.36
chr1	867526	868049	peak_39916	1.842	87	3.434	1.858
chr1	896750	897338	peak_39923	1.842	72	2.765	1.451
chr1	1250006	1250506	peak_40389	1.772	154	2.91	1.531
chr1	1269806	1270306	peak_28883	2.254	123	2.987	1.576
chr1	1409837	1410337	peak_41103	1.661	98	2.759	1.447
chr1	1483233	1483733	peak_33089	2.157	109	2.646	1.386
chr1	1505256	1505756	peak_39480	1.897	161	3.403	1.838
chr1	1715451	1715951	peak_37884	2.029	82	2.487	1.305
chr1	1786133	1786633	peak_15570	2.649	91	2.942	1.55
chr1	1828692	1829192	peak_21136	2.453	119	3.391	1.83
chr1	1832340	1832840	peak_31945	2.184	128	2.9	1.526
chr1	1996120	1996652	peak_3988	3.546	184	6.7	4.369
chr1	2099850	2100350	peak_11359	2.845	161	4.583	2.678
chr1	2180213	2180852	peak_4332	3.481	200	6.573	4.265
chr1	2183446	2183946	peak_1727	4.279	157	6.693	4.364
chr1	2290541	2291072	peak_16785	2.6	249	3.655	2.007
chr1	2548783	2549283	peak_26043	2.323	108	2.774	1.455
chr1	2624728	2625228	peak_27744	2.281	190	3.279	1.757
chr1	2779868	2780368	peak_32086	2.182	107	2.577	1.35
chr1	2825713	2826213	peak_19276	2.515	122	3.179	1.694
chr1	3261075	3261575	peak_17731	2.567	83	2.479	1.302
chr1	3319778	3320278	peak_18941	2.527	143	3.639	1.997
chr1	3448368	3448868	peak_6211	3.239	77	2.716	1.423
chr1	3655188	3655688	peak_35592	2.098	106	2.55	1.337
chr1	3666465	3666965	peak_15079	2.669	179	4.169	2.372
chr1	3720033	3720533	peak_18803	2.531	133	3.421	1.849
chr1	3880849	3881373	peak_12688	2.775	154	3.765	2.083
chr1	3989830	3990330	peak_15162	2.667	104	3.255	1.742
chr1	4041528	4042028	peak_37541	2.041	66	2.817	1.479
chr1	4089326	4089826	peak_32881	2.163	130	2.706	1.418
chr1	4177148	4177951	peak_208	6.813	408	15.955	12.543
chr1	4181240	4181835	peak_38974	1.958	91	3.608	1.976
chr1	4313444	4313944	peak_29102	2.249	100	2.645	1.385
chr1	4411822	4412322	peak_8523	3.033	190	5.638	3.505
chr1	4434074	4434574	peak_25008	2.35	95	2.707	1.418
chr1	4503940	4504440	peak_38386	2.005	154	2.479	1.302
chr1	4525123	4525623	peak_20866	2.474	95	2.662	1.394
chr1	4531568	4532068	peak_26634	2.309	100	2.713	1.422
chr1	4637954	4638454	peak_30544	2.216	103	2.48	1.302
chr1	4674567	4675067	peak_23714	2.384	106	2.696	1.413
chr1	4684165	4684665	peak_21075	2.455	260	3.115	1.655
chr1	4768437	4768973	peak_11926	2.813	168	3.704	2.041
chr1	4772617	4773117	peak_14658	2.686	115	3.635	1.994
chr1	4782115	4782615	peak_26318	2.317	103	2.708	1.419
chr1	4788277	4788777	peak_29579	2.238	95	2.505	1.314
chr1	4793925	4794425	peak_25001	2.35	192	3.407	1.841
chr1	4937928	4938428	peak_32770	2.165	105	2.52	1.321
chr1	4963377	4963877	peak_27096	2.297	130	3.03	1.603
chr1	4970589	4971089	peak_14376	2.699	127	3.719	2.051
chr1	5049418	5049918	peak_41722	1.528	105	2.697	1.413
chr1	5164147	5164647	peak_32912	2.163	118	2.714	1.423
chr1	5172077	5172577	peak_30984	2.206	129	2.77	1.453
chr1	5187202	5187751	peak_6525	3.208	188	5.971	3.774
chr1	5243617	5244117	peak_34274	2.132	112	2.5	1.312
chr1	5264477	5264977	peak_12718	2.771	84	2.722	1.426
chr1	5291419	5292141	peak_27368	2.291	125	3.122	1.659
chr1	5304640	5305152	peak_9979	2.928	142	4.745	2.801
chr1	5307154	5307654	peak_21011	2.457	144	3.629	1.99
chr1	5370244	5370744	peak_35129	2.109	162	2.86	1.503
chr1	5397254	5397754	peak_34661	2.121	120	2.75	1.442
chr1	5438242	5438742	peak_36605	2.072	134	2.536	1.33
chr1	5441451	5442008	peak_13407	2.739	197	4.307	2.472
chr1	5451296	5451796	peak_36152	2.085	118	2.559	1.342
chr1	5467178	5467678	peak_16314	2.62	97	2.782	1.46
chr1	5472429	5472929	peak_33117	2.157	109	2.577	1.351
chr1	5570935	5571435	peak_13233	2.749	105	3.392	1.831
chr1	5646350	5646949	peak_5766	3.287	279	6.199	3.958
chr1	5686192	5686692	peak_19337	2.512	138	3.62	1.984
chr1	5686817	5687317	peak_35514	2.099	123	2.63	1.378
chr1	5775120	5775662	peak_4268	3.497	212	6.968	4.589
chr1	5779881	5780453	peak_23180	2.397	156	3.459	1.875
chr1	5818702	5819202	peak_25004	2.35	152	3.506	1.906
chr1	5856352	5856852	peak_9966	2.929	219	5.077	3.058
chr1	5885740	5886240	peak_24264	2.369	158	3.562	1.943
chr1	5888540	5889054	peak_4085	3.528	194	6.218	3.973
chr1	5917542	5918251	peak_1260	4.586	380	10.984	8.059
chr1	5987244	5987744	peak_37071	2.057	133	2.607	1.366
chr1	6045018	6045518	peak_17786	2.565	197	3.916	2.189
chr1	6171135	6171635	peak_28939	2.254	132	2.865	1.506
chr1	6199713	6200213	peak_25006	2.35	152	3.389	1.829
chr1	6317196	6317696	peak_13059	2.757	117	3.891	2.17
chr1	6320946	6321446	peak_21056	2.456	139	3.561	1.943
chr1	6348423	6348923	peak_29189	2.248	159	3.062	1.622
chr1	6476840	6477340	peak_37589	2.039	136	2.495	1.309
chr1	6545071	6545571	peak_16886	2.598	105	3.289	1.763
chr1	6601034	6601534	peak_34342	2.129	181	2.761	1.448
chr1	6603891	6604391	peak_19161	2.52	163	3.836	2.133
chr1	6723969	6724469	peak_18116	2.554	191	4.179	2.379
chr1	6852482	6852982	peak_20833	2.474	140	3.616	1.981
chr1	6911165	6911665	peak_12763	2.771	168	4.508	2.621
chr1	6938628	6939128	peak_30157	2.227	135	2.942	1.55
chr1	6948823	6949323	peak_15073	2.669	197	4.468	2.592
chr1	6958384	6958884	peak_17359	2.579	172	4.126	2.34
chr1	6967575	6968075	peak_13531	2.736	94	2.868	1.508
chr1	6991255	6991755	peak_13842	2.721	99	3.332	1.792
chr1	7012480	7012980	peak_34002	2.138	108	2.481	1.303
chr1	7060019	7060519	peak_34484	2.126	116	2.599	1.361
chr1	7101047	7101547	peak_23813	2.38	101	2.796	1.468
chr1	7117479	7117979	peak_35961	2.089	152	2.698	1.413
chr1	7267449	7267960	peak_1746	4.273	208	8.162	5.594
chr1	7292703	7293203	peak_17478	2.573	130	3.536	1.926
chr1	7357696	7358196	peak_20898	2.474	106	2.805	1.473
chr1	7372449	7373052	peak_1577	4.363	291	9.805	7.02
chr1	7401732	7402252	peak_659	5.385	210	10.217	7.381
chr1	7441434	7441934	peak_35367	2.103	170	2.529	1.326
chr1	7478899	7479399	peak_32893	2.163	118	2.57	1.347
chr1	7524230	7524730	peak_36877	2.064	149	2.717	1.424
chr1	7538077	7538889	peak_30487	2.217	141	2.691	1.41
chr1	7608828	7609328	peak_18240	2.549	237	3.538	1.927
chr1	7629408	7629908	peak_31931	2.184	128	2.866	1.506
chr1	7810302	7810802	peak_16390	2.618	136	3.873	2.159
chr1	8010905	8011405	peak_7262	3.134	105	3.427	1.853
chr1	8106585	8107085	peak_31663	2.191	124	3.023	1.599
chr1	8122658	8123158	peak_37919	2.026	131	2.489	1.306
chr1	8197749	8198284	peak_11702	2.828	238	4.438	2.569
chr1	8211954	8212462	peak_16596	2.607	148	3.836	2.133
chr1	8281752	8282252	peak_23961	2.375	124	3.097	1.643
chr1	8297234	8297734	peak_28946	2.252	132	3.086	1.637
chr1	8331634	8332134	peak_37970	2.024	96	2.722	1.426
chr1	8346693	8347289	peak_25473	2.336	147	3.473	1.884
chr1	8430776	8431276	peak_37456	2.045	124	2.523	1.323
chr1	8449047	8449547	peak_34906	2.116	124	2.799	1.469
chr1	8525785	8526376	peak_3325	3.684	136	5.666	3.527
chr1	8555050	8555605	peak_9742	2.936	148	4.704	2.769
chr1	8595798	8596298	peak_33052	2.159	96	2.484	1.304
chr1	8652642	8653142	peak_35627	2.098	106	2.5	1.312
chr1	8839870	8840370	peak_35074	2.111	128	2.738	1.435
chr1	8873550	8874050	peak_8570	3.029	210	5.52	3.41
chr1	8879921	8880421	peak_6463	3.216	132	4.172	2.374
chr1	8897679	8898179	peak_41656	1.545	128	2.709	1.42
chr1	8899589	8900343	peak_28009	2.276	161	3.085	1.636
chr1	8947142	8947642	peak_18101	2.557	169	3.759	2.079
chr1	9001951	9002451	peak_32667	2.168	92	2.861	1.504
chr1	9078134	9078634	peak_36825	2.065	121	2.544	1.334
chr1	9124556	9125056	peak_39351	1.915	89	2.907	1.53
chr1	9163864	9164364	peak_4980	3.386	219	6.881	4.517
chr1	9193087	9193587	peak_30224	2.227	103	2.57	1.347
chr1	9207055	9207613	peak_12639	2.779	157	4.446	2.575
chr1	9250905	9251405	peak_30225	2.227	108	2.519	1.321
chr1	9253568	9254068	peak_35107	2.111	128	2.747	1.44
chr1	9259140	9259640	peak_34566	2.124	103	2.636	1.381
chr1	9260033	9260926	peak_17953	2.56	126	3.697	2.036
chr1	9300127	9300627	peak_5783	3.284	219	6.257	4.006
chr1	9382762	9383262	peak_29652	2.237	113	2.531	1.327
chr1	9428721	9429221	peak_24113	2.372	139	3.236	1.73
chr1	9448476	9448976	peak_14420	2.697	128	3.474	1.885
chr1	9451020	9451520	peak_34780	2.118	107	2.582	1.353
chr1	9929333	9929833	peak_22989	2.401	155	3.44	1.862
chr1	10045908	10046408	peak_27052	2.299	144	3.206	1.711
chr1	10090177	10090677	peak_13513	2.738	94	2.556	1.34
chr1	10147780	10148280	peak_17458	2.573	78	2.496	1.31
chr1	10244668	10245168	peak_19390	2.509	95	3.164	1.684
chr1	10374151	10374809	peak_2709	3.86	206	7.596	5.119
chr1	10415287	10415787	peak_26621	2.309	98	2.683	1.405
chr1	10433657	10434157	peak_30217	2.227	125	2.931	1.544
chr1	10510784	10511322	peak_21614	2.446	186	3.896	2.174
chr1	10583652	10584152	peak_5173	3.365	102	4.057	2.29
chr1	10695871	10696371	peak_8583	3.027	115	3.474	1.885
chr1	10696850	10697414	peak_9521	2.957	239	5.112	3.086
chr1	10745888	10746388	peak_30550	2.216	103	2.536	1.33
chr1	10791243	10791798	peak_6039	3.258	86	2.9	1.526
chr1	10939850	10940354	peak_19507	2.504	169	3.846	2.14
chr1	10964871	10965371	peak_6894	3.175	77	2.623	1.374
chr1	11051705	11052205	peak_24539	2.362	149	3.434	1.858
chr1	11157427	11158013	peak_11294	2.851	123	4.017	2.261
chr1	11188414	11188914	peak_14950	2.672	86	2.627	1.376
chr1	11218409	11218909	peak_17937	2.561	88	2.724	1.428
chr1	11376593	11377093	peak_33340	2.151	113	2.509	1.316
chr1	11448344	11448844	peak_28566	2.262	128	2.919	1.536
chr1	11456407	11456907	peak_16195	2.625	131	3.718	2.051
chr1	11573907	11574407	peak_24882	2.35	114	3.07	1.627
chr1	11637472	11637972	peak_11239	2.852	98	3.086	1.637
chr1	11652541	11653041	peak_36195	2.082	122	2.52	1.321
chr1	11740223	11740750	peak_27557	2.286	134	3.127	1.662
chr1	11790761	11791261	peak_31599	2.193	169	2.871	1.509
chr1	11797732	11798348	peak_3111	3.734	270	8.195	5.623
chr1	11842130	11842665	peak_1712	4.288	234	9.419	6.684
chr1	11912693	11913193	peak_39651	1.877	129	3.329	1.789
chr1	11946091	11946591	peak_20698	2.474	105	2.918	1.536
chr1	12005511	12006011	peak_16178	2.626	146	3.793	2.102
chr1	12081616	12082235	peak_6757	3.187	161	5.543	3.428
chr1	12149268	12149768	peak_19402	2.509	146	3.81	2.115
chr1	12161508	12162295	peak_18405	2.542	196	3.674	2.02
chr1	12186414	12186914	peak_31027	2.206	107	2.578	1.351
chr1	12218439	12218939	peak_15986	2.632	154	4	2.249
chr1	12301000	12301500	peak_9935	2.931	77	2.575	1.35
chr1	12354786	12355286	peak_30685	2.215	125	2.548	1.336
chr1	12448743	12449264	peak_3523	3.642	184	7.063	4.668
chr1	12472275	12472775	peak_26383	2.316	117	3.04	1.609
chr1	12480717	12481217	peak_28967	2.252	132	3.065	1.625
chr1	12510375	12510875	peak_21808	2.437	144	3.398	1.835
chr1	12511411	12511911	peak_11888	2.814	91	2.969	1.566
chr1	12541535	12542035	peak_26263	2.317	199	3.04	1.609
chr1	12581610	12582299	peak_22907	2.403	102	2.928	1.542
chr1	12604244	12604850	peak_3329	3.681	243	7.392	4.947
chr1	12643982	12644482	peak_31566	2.194	102	2.516	1.319
chr1	12666007	12666507	peak_24786	2.353	195	3.356	1.808
chr1	12745220	12745749	peak_2583	3.906	150	6.691	4.362
chr1	12810751	12811451	peak_2138	4.075	293	9.552	6.799
chr1	12842495	12842995	peak_20711	2.474	81	3.002	1.585
chr1	12851549	12852095	peak_4799	3.417	171	5.83	3.66
chr1	13113637	13114137	peak_40300	1.785	101	2.711	1.42
chr1	13330523	13331023	peak_40759	1.713	90	2.919	1.537
chr1	13429646	13430206	peak_38156	2.015	131	3.904	2.18
chr1	13508633	13509133	peak_30085	2.227	150	3.092	1.641
chr1	13616202	13616818	peak_5945	3.271	119	4.682	2.753
chr1	13624435	13624935	peak_35156	2.108	122	2.651	1.388
chr1	13632394	13632990	peak_39615	1.88	114	3.989	2.241
chr1	13641011	13641511	peak_20008	2.495	130	3.495	1.899
chr1	13801604	13802104	peak_23327	2.395	128	3.126	1.662
chr1	13813349	13813849	peak_29363	2.243	136	2.889	1.52
chr1	13873329	13874047	peak_22912	2.403	113	2.93	1.543
chr1	13968304	13968953	peak_7143	3.146	158	4.558	2.659
chr1	13996230	13996730	peak_27126	2.296	181	3.131	1.664
chr1	14024353	14024853	peak_21446	2.448	94	2.74	1.436
chr1	14130852	14131352	peak_30925	2.208	116	2.871	1.51
chr1	14262547	14263047	peak_17742	2.567	98	2.613	1.369
chr1	14270843	14271343	peak_32517	2.173	101	2.569	1.346
chr1	14290935	14291435	peak_40950	1.685	109	2.715	1.423
chr1	14308519	14309019	peak_9892	2.931	77	2.594	1.359
chr1	14319353	14319853	peak_11352	2.845	150	3.97	2.228
chr1	14332605	14333105	peak_32291	2.177	116	3.137	1.668
chr1	14422106	14422606	peak_9344	2.969	190	5.347	3.269
chr1	14435449	14436082	peak_25768	2.327	128	3.669	2.017
chr1	14436849	14437457	peak_1175	4.665	310	11.503	8.516
chr1	14439262	14439762	peak_33372	2.151	120	2.644	1.385
chr1	14509437	14509937	peak_31060	2.204	98	2.555	1.339
chr1	14515274	14515892	peak_32526	2.173	137	2.626	1.375
chr1	14560984	14561484	peak_11261	2.852	98	3.191	1.701
chr1	14571642	14572268	peak_25765	2.327	138	3.134	1.666
chr1	14660838	14661338	peak_20004	2.495	148	3.45	1.869
chr1	14770592	14771200	peak_15350	2.66	91	2.679	1.403
chr1	14775398	14775898	peak_16217	2.624	175	4.168	2.371
chr1	14777614	14778157	peak_643	5.418	223	11.442	8.463
chr1	14778962	14779462	peak_18008	2.557	93	2.699	1.414
chr1	14785130	14785648	peak_7652	3.101	188	5.643	3.509
chr1	14837996	14838496	peak_28330	2.268	110	2.786	1.462
chr1	14881926	14882426	peak_19839	2.499	127	2.979	1.572
chr1	14956813	14957313	peak_32932	2.163	118	2.591	1.358
chr1	15007935	15008435	peak_20006	2.495	121	3.184	1.697
chr1	15053917	15054417	peak_9895	2.931	77	2.479	1.302
chr1	15067303	15067803	peak_36916	2.062	128	2.577	1.351
chr1	15135840	15136340	peak_41526	1.577	102	2.908	1.53
chr1	15158894	15159394	peak_27062	2.297	130	3.118	1.656
chr1	15171505	15172005	peak_34781	2.118	137	2.781	1.459
chr1	15218219	15218719	peak_16756	2.603	133	3.738	2.064
chr1	15224230	15224730	peak_18807	2.531	141	3.671	2.019
chr1	15245891	15246391	peak_32135	2.181	119	2.773	1.455
chr1	15262105	15262605	peak_24944	2.35	114	3.038	1.608
chr1	15297037	15297537	peak_28661	2.26	149	3.241	1.733
chr1	15345806	15346356	peak_6982	3.164	221	5.954	3.76
chr1	15415874	15416374	peak_34353	2.129	142	2.591	1.357
chr1	15417381	15417881	peak_36601	2.072	134	2.689	1.408
chr1	15449132	15449632	peak_17513	2.573	104	3.15	1.675
chr1	15464409	15464909	peak_39377	1.913	116	2.958	1.559
chr1	15466453	15466953	peak_38411	2.003	85	2.504	1.314
chr1	15519872	15520372	peak_34128	2.134	69	2.627	1.376
chr1	15543552	15544052	peak_16991	2.593	131	3.869	2.155
chr1	15886086	15886586	peak_33517	2.15	126	2.805	1.473
chr1	15893105	15893651	peak_769	5.168	188	10.048	7.233
chr1	15897726	15898226	peak_5898	3.275	151	5.388	3.302
chr1	15937527	15938067	peak_1472	4.422	165	6.666	4.341
chr1	15952650	15953251	peak_214	6.779	411	15.955	12.543
chr1	16054150	16054673	peak_27944	2.276	184	3.115	1.655
chr1	16164632	16165132	peak_30258	2.227	108	2.627	1.376
chr1	16178550	16179050	peak_35297	2.103	119	2.645	1.385
chr1	16248691	16249191	peak_30269	2.227	128	2.823	1.482
chr1	16506629	16507151	peak_40353	1.777	90	2.993	1.58
chr1	16584779	16585279	peak_41280	1.629	79	3.067	1.625
chr1	16585753	16586253	peak_38627	1.979	72	3.039	1.609
chr1	16651653	16652153	peak_41244	1.635	76	2.71	1.42
chr1	16902990	16903490	peak_39687	1.873	106	2.53	1.326
chr1	17071584	17072084	peak_31525	2.194	102	2.54	1.332
chr1	17176533	17177033	peak_17522	2.573	130	3.595	1.967
chr1	17207664	17208164	peak_29023	2.251	141	2.923	1.539
chr1	17210144	17210694	peak_1704	4.288	138	5.895	3.711
chr1	17441316	17441851	peak_6182	3.241	262	6.301	4.042
chr1	17442717	17443217	peak_35738	2.093	110	2.534	1.329
chr1	17563121	17563621	peak_28144	2.272	101	2.544	1.334
chr1	17569447	17570059	peak_2632	3.885	212	7.537	5.069
chr1	17713821	17714321	peak_17735	2.567	83	2.63	1.377
chr1	17755067	17755567	peak_16073	2.629	92	2.56	1.342
chr1	17806090	17806590	peak_11695	2.828	80	2.588	1.356
chr1	17831062	17831562	peak_29136	2.249	100	2.57	1.347
chr1	17896813	17897313	peak_33209	2.156	122	2.695	1.412
chr1	17908873	17909373	peak_36114	2.085	118	2.61	1.367
chr1	17913209	17913709	peak_14946	2.672	136	3.926	2.196
chr1	17942577	17943077	peak_5851	3.284	73	2.535	1.329
chr1	17963934	17964434	peak_32731	2.165	105	2.493	1.308
chr1	17984688	17985375	peak_27302	2.293	146	3.166	1.686
chr1	18116376	18116876	peak_20696	2.474	150	3.675	2.021
chr1	18161497	18161997	peak_27242	2.294	107	2.639	1.382
chr1	18238538	18239038	peak_37718	2.034	148	2.618	1.371
chr1	18324749	18325249	peak_33067	2.157	109	2.523	1.323
chr1	18659915	18660415	peak_30424	2.218	132	2.833	1.488
chr1	18713262	18713762	peak_21291	2.451	104	2.998	1.583
chr1	18761949	18762562	peak_6170	3.244	192	5.711	3.564
chr1	18807751	18808251	peak_17943	2.561	88	2.538	1.33
chr1	18860567	18861067	peak_27212	2.294	109	2.615	1.37
chr1	18899345	18899845	peak_21722	2.444	163	3.71	2.044
chr1	19044097	19044597	peak_25676	2.33	113	2.868	1.508
chr1	19081246	19082055	peak_12406	2.79	265	4.643	2.723
chr1	19108663	19109163	peak_35759	2.093	110	2.49	1.307
chr1	19119738	19120238	peak_37587	2.039	136	2.644	1.385
chr1	19166003	19166503	peak_9704	2.938	106	3.402	1.837
chr1	19169448	19169950	peak_3891	3.557	120	4.951	2.96
chr1	19260124	19260680	peak_17813	2.564	171	3.854	2.145
chr1	19264676	19265176	peak_29993	2.227	99	2.598	1.361
chr1	19315239	19315739	peak_24952	2.35	191	3.197	1.705
chr1	19390902	19391448	peak_24484	2.362	121	3.145	1.673
chr1	19400161	19400661	peak_28734	2.259	105	2.631	1.378
chr1	19407708	19408208	peak_14323	2.703	224	4.403	2.543
chr1	19412187	19412786	peak_4756	3.419	89	2.85	1.498
chr1	19469303	19469803	peak_38880	1.966	147	2.533	1.328
chr1	19508911	19509411	peak_27562	2.286	97	2.649	1.388
chr1	19542656	19543156	peak_41354	1.614	75	2.561	1.342
chr1	19596554	19597054	peak_3690	3.599	160	6.176	3.94
chr1	19731570	19732070	peak_32402	2.174	123	2.703	1.416
chr1	19849448	19849948	peak_27135	2.296	116	3.251	1.739
chr1	19854430	19854930	peak_12965	2.761	106	3.507	1.907
chr1	19865432	19865932	peak_29304	2.246	128	2.978	1.571
chr1	19878147	19878772	peak_3559	3.629	226	7.43	4.979
chr1	19907546	19908046	peak_28708	2.259	105	2.747	1.441
chr1	20082174	20082674	peak_32925	2.163	120	2.685	1.406
chr1	20089227	20089727	peak_31152	2.204	104	2.513	1.318
chr1	20132249	20132749	peak_36659	2.071	122	2.633	1.379
chr1	20171442	20171942	peak_40121	1.814	110	2.825	1.484
chr1	20174915	20175415	peak_22867	2.403	102	2.853	1.499
chr1	20184134	20184634	peak_28481	2.264	151	3.22	1.72
chr1	20185228	20185728	peak_30728	2.213	169	3.012	1.592
chr1	20370412	20370912	peak_37313	2.05	116	2.506	1.315
chr1	20375481	20376284	peak_13686	2.729	210	4.757	2.81
chr1	20411181	20411681	peak_33758	2.144	143	2.666	1.397
chr1	20440714	20441214	peak_32554	2.171	136	2.865	1.506
chr1	20472790	20473290	peak_27622	2.286	97	2.511	1.317
chr1	20493852	20494352	peak_33785	2.144	117	2.586	1.355
chr1	20523755	20524255	peak_29476	2.238	95	2.507	1.315
chr1	20578547	20579148	peak_36981	2.059	136	2.687	1.408
chr1	20600954	20601552	peak_1461	4.436	251	10.168	7.338
chr1	20733212	20733712	peak_30307	2.22	157	2.982	1.574
chr1	21022221	21022721	peak_14109	2.708	127	3.817	2.12
chr1	21039218	21039718	peak_33378	2.151	100	2.574	1.349
chr1	21261648	21262251	peak_2820	3.824	255	7.923	5.394
chr1	21265948	21266448	peak_35483	2.1	157	2.59	1.357
chr1	21307831	21308331	peak_29938	2.227	117	2.782	1.46
chr1	21308429	21309043	peak_15247	2.663	120	3.275	1.754
chr1	21318549	21319149	peak_27715	2.283	158	3.112	1.653
chr1	21324390	21324890	peak_21799	2.439	154	3.351	1.804
chr1	21349582	21350258	peak_20184	2.487	191	3.866	2.153
chr1	21361368	21361868	peak_36926	2.062	125	2.48	1.302
chr1	21397612	21398112	peak_15622	2.647	107	3.372	1.818
chr1	21414265	21415171	peak_38420	2.002	92	3.145	1.672
chr1	21453847	21454556	peak_5529	3.317	218	7.926	5.396
chr1	21454615	21455115	peak_36227	2.082	131	3.843	2.138
chr1	21465255	21465755	peak_32806	2.165	84	2.813	1.477
chr1	21468495	21468995	peak_18968	2.526	97	3.235	1.729
chr1	21608734	21609288	peak_688	5.319	270	11.821	8.801
chr1	21632031	21632531	peak_14321	2.704	156	4.097	2.319
chr1	21638523	21639023	peak_4829	3.409	124	4.843	2.876
chr1	21657848	21658348	peak_9463	2.969	84	2.824	1.483
chr1	21687911	21688411	peak_15785	2.639	98	2.979	1.572
chr1	21907795	21908295	peak_38449	2	97	3.151	1.676
chr1	21948533	21949033	peak_31251	2.201	129	2.778	1.458
chr1	21973740	21974254	peak_20713	2.474	94	3.503	1.904
chr1	21996779	21997279	peak_29419	2.241	77	2.705	1.417
chr1	22019036	22019544	peak_12095	2.804	238	4.687	2.757
chr1	22109469	22109969	peak_13868	2.721	88	2.846	1.495
chr1	22141065	22141565	peak_28163	2.272	101	2.567	1.345
chr1	22203258	22203758	peak_28947	2.252	132	3.063	1.623
chr1	22266843	22267343	peak_15275	2.66	100	2.667	1.397
chr1	22322649	22323234	peak_11513	2.837	90	3.054	1.618
chr1	22364850	22365350	peak_25712	2.33	113	2.982	1.574
chr1	22365449	22366120	peak_4181	3.507	167	6.084	3.865
chr1	22380149	22380908	peak_19442	2.506	238	3.402	1.837
chr1	22478019	22478519	peak_21633	2.445	84	2.502	1.313
chr1	22639179	22639679	peak_30712	2.214	170	2.933	1.545
chr1	22676376	22676876	peak_3055	3.751	237	7.663	5.174
chr1	22733456	22733956	peak_29451	2.238	95	2.515	1.319
chr1	22735310	22735810	peak_19073	2.524	102	2.934	1.546
chr1	22750091	22750687	peak_2660	3.879	226	7.573	5.099
chr1	22821076	22821576	peak_34513	2.125	146	2.964	1.563
chr1	22831851	22832436	peak_12192	2.796	226	4.63	2.713
chr1	22908845	22909345	peak_20726	2.474	144	3.123	1.66
chr1	22964824	22965324	peak_28166	2.272	124	2.928	1.542
chr1	23102177	23102677	peak_14920	2.672	81	2.523	1.323
chr1	23176583	23177083	peak_25892	2.326	94	2.5	1.312
chr1	23400790	23401290	peak_31570	2.194	134	2.847	1.496
chr1	23405860	23406360	peak_13346	2.744	122	3.955	2.217
chr1	23691548	23692057	peak_15370	2.657	179	4.017	2.261
chr1	23767878	23768378	peak_14357	2.701	131	3.988	2.241
chr1	23770750	23771439	peak_6343	3.229	131	4.888	2.911
chr1	23809665	23810165	peak_35455	2.103	119	2.535	1.329
chr1	23817025	23817525	peak_19995	2.496	127	3.337	1.795
chr1	23857382	23857882	peak_12454	2.787	113	3.696	2.036
chr1	24013549	24014049	peak_17281	2.584	94	2.877	1.513
chr1	24083918	24084418	peak_7373	3.126	143	4.895	2.917
chr1	24149789	24150289	peak_2407	3.959	244	8.338	5.746
chr1	24191872	24192372	peak_15454	2.654	118	4.136	2.347
chr1	24200003	24200503	peak_19017	2.526	97	2.924	1.54
chr1	24253679	24254179	peak_12948	2.761	152	3.396	1.834
chr1	24254758	24255269	peak_11120	2.859	260	4.561	2.661
chr1	24274256	24274856	peak_11119	2.859	208	5.351	3.272
chr1	24332256	24332756	peak_26143	2.319	163	3.371	1.817
chr1	24337534	24338034	peak_35124	2.11	145	2.694	1.411
chr1	24586972	24587472	peak_38635	1.979	124	2.483	1.303
chr1	24683556	24684056	peak_20057	2.493	131	3.475	1.886
chr1	24817884	24818384	peak_26786	2.303	121	3.187	1.699
chr1	24909326	24909826	peak_27726	2.282	166	3.272	1.752
chr1	24910351	24910851	peak_27468	2.289	148	3.068	1.626
chr1	24911102	24911602	peak_18028	2.557	124	3.411	1.843
chr1	24937728	24938418	peak_29617	2.237	113	2.796	1.468
chr1	24954290	24954790	peak_25181	2.344	121	2.94	1.549
chr1	24966653	24967153	peak_18936	2.528	205	3.821	2.123
chr1	25018442	25018942	peak_34876	2.117	163	2.664	1.396
chr1	25082058	25082558	peak_16396	2.618	143	3.613	1.979
chr1	25095766	25096266	peak_15470	2.652	134	3.923	2.194
chr1	25361114	25361614	peak_10191	2.91	155	4.782	2.83
chr1	25497448	25498078	peak_12206	2.796	168	4.006	2.253
chr1	25550110	25550610	peak_26404	2.315	131	3.227	1.724
chr1	25715917	25716417	peak_23145	2.398	127	3.334	1.793
chr1	25791347	25791847	peak_23994	2.375	120	3.145	1.673
chr1	25933422	25934002	peak_4146	3.509	156	5.974	3.776
chr1	25958470	25958970	peak_26372	2.316	121	3.057	1.62
chr1	25998002	25998580	peak_16768	2.602	168	4.051	2.285
chr1	26023739	26024239	peak_30002	2.227	99	2.615	1.37
chr1	26049858	26050493	peak_9851	2.932	160	4.937	2.95
chr1	26070246	26070762	peak_5249	3.351	237	6.79	4.443
chr1	26268674	26269174	peak_32102	2.181	143	3.063	1.623
chr1	26276359	26276859	peak_27639	2.286	97	2.548	1.336
chr1	26278100	26278600	peak_22226	2.425	147	3.47	1.883
chr1	26378135	26378635	peak_14300	2.705	99	2.635	1.38
chr1	26409229	26409749	peak_11491	2.837	191	4.53	2.638
chr1	26541655	26542155	peak_6745	3.189	255	5.746	3.591
chr1	26619375	26619875	peak_26295	2.317	103	2.836	1.49
chr1	26631856	26632356	peak_4609	3.431	114	4.431	2.564
chr1	26686013	26686513	peak_37026	2.058	104	2.495	1.309
chr1	26743941	26744537	peak_11892	2.814	182	4.848	2.881
chr1	26786162	26786662	peak_28800	2.258	232	2.936	1.547
chr1	26811007	26811507	peak_23524	2.392	90	2.54	1.332
chr1	26900195	26900695	peak_7370	3.126	143	4.809	2.85
chr1	27010798	27011475	peak_31354	2.198	156	2.909	1.531
chr1	27074048	27074783	peak_229	6.672	531	15.955	12.543
chr1	27137089	27137589	peak_20852	2.474	180	3.707	2.043
chr1	27145864	27146364	peak_35421	2.103	170	2.686	1.407
chr1	27199236	27199736	peak_22959	2.403	102	2.798	1.469
chr1	27299877	27300494	peak_9576	2.946	150	4.176	2.377
chr1	27407833	27408500	peak_3581	3.629	242	7.864	5.345
chr1	27418221	27418721	peak_1239	4.604	224	9.836	7.049
chr1	27428216	27428716	peak_18162	2.552	98	2.94	1.549
chr1	27542452	27543007	peak_4343	3.478	246	6.928	4.555
chr1	27565511	27566011	peak_10080	2.917	112	3.718	2.05
chr1	27689612	27690112	peak_17959	2.56	123	3.543	1.931
chr1	27690354	27690854	peak_17223	2.584	152	3.939	2.205
chr1	27856300	27856800	peak_12199	2.796	122	3.663	2.013
chr1	27864257	27864757	peak_15136	2.667	97	3.003	1.586
chr1	27885013	27885513	peak_20051	2.494	136	3.564	1.945
chr1	27912383	27912883	peak_14839	2.677	119	3.709	2.044
chr1	27992150	27992755	peak_2805	3.829	198	7.157	4.748
chr1	28096128	28096628	peak_25468	2.337	85	2.789	1.464
chr1	28110545	28111045	peak_12972	2.761	134	4.02	2.263
chr1	28112665	28113165	peak_10066	2.918	185	4.947	2.957
chr1	28200710	28201336	peak_20885	2.474	130	3.88	2.163
chr1	28222406	28222906	peak_19650	2.502	91	2.686	1.407
chr1	28248481	28248981	peak_12769	2.771	84	2.728	1.43
chr1	28249374	28249874	peak_13000	2.759	184	4.755	2.809
chr1	28267035	28267535	peak_36393	2.078	126	2.545	1.334
chr1	28328640	28329290	peak_1944	4.165	163	6.455	4.168
chr1	28346096	28346596	peak_32973	2.161	131	2.959	1.56
chr1	28501025	28501525	peak_1959	4.156	126	5.81	3.644
chr1	28505650	28506252	peak_494	5.721	207	10.718	7.824
chr1	28589400	28589900	peak_22565	2.416	100	2.99	1.578
chr1	28636750	28637250	peak_12099	2.804	85	2.73	1.431
chr1	28684119	28684619	peak_3121	3.734	83	3.99	2.242
chr1	28747875	28748375	peak_3144	3.73	114	4.718	2.78
chr1	28883757	28884257	peak_10000	2.925	218	5.379	3.295
chr1	28926783	28927319	peak_3284	3.692	113	4.484	2.603
chr1	29396652	29397152	peak_21233	2.452	109	3.016	1.594
chr1	29404774	29405274	peak_33295	2.151	113	2.795	1.467
chr1	29425638	29426138	peak_35550	2.099	140	2.729	1.431
chr1	29563490	29564052	peak_936	4.921	205	9.935	7.133
chr1	29688548	29689060	peak_34136	2.133	180	2.566	1.345
chr1	29717831	29718331	peak_18667	2.533	128	3.75	2.072
chr1	29724354	29724854	peak_31615	2.191	124	2.675	1.401
chr1	29732649	29733149	peak_24261	2.37	91	2.521	1.322
chr1	29864471	29864971	peak_18322	2.545	108	3.094	1.642
chr1	29886811	29887311	peak_36626	2.071	118	2.558	1.341
chr1	29974151	29974651	peak_31540	2.194	102	2.684	1.406
chr1	29992731	29993231	peak_21454	2.448	94	2.744	1.439
chr1	30083864	30084364	peak_30365	2.218	148	2.819	1.48
chr1	30092949	30093477	peak_207	6.828	276	15.955	12.543
chr1	30158998	30159498	peak_11247	2.852	120	3.434	1.858
chr1	30191041	30191541	peak_13289	2.747	161	4.433	2.565
chr1	30229851	30230465	peak_903	4.961	381	12.373	9.292
chr1	30277937	30278437	peak_33505	2.15	134	2.767	1.452
chr1	30323361	30323861	peak_10115	2.914	112	3.559	1.942
chr1	30438327	30438858	peak_36691	2.069	120	4.627	2.711
chr1	30493209	30493752	peak_36869	2.064	146	3.924	2.195
chr1	30517822	30518322	peak_18743	2.532	87	3.133	1.665
chr1	30525558	30526058	peak_24694	2.356	100	2.603	1.364
chr1	30543553	30544053	peak_18036	2.557	93	2.844	1.494
chr1	30588356	30589066	peak_23968	2.375	140	3.211	1.714
chr1	30648545	30649079	peak_16282	2.621	196	4.36	2.511
chr1	30666805	30667305	peak_11623	2.828	81	2.722	1.427
chr1	30700697	30701365	peak_23528	2.392	178	3.531	1.923
chr1	30735402	30735902	peak_17011	2.592	110	3.295	1.767
chr1	30768749	30769550	peak_206	6.828	483	15.955	12.543
chr1	30809521	30810021	peak_37841	2.029	134	2.516	1.319
chr1	30861048	30861548	peak_32268	2.177	110	2.615	1.37
chr1	30872093	30872593	peak_25502	2.336	118	2.995	1.581
chr1	30919288	30919788	peak_37826	2.03	119	2.483	1.304
chr1	31170746	31171353	peak_1526	4.4	337	10.065	7.248
chr1	31311207	31311707	peak_22437	2.419	132	3.466	1.88
chr1	31327300	31327800	peak_36142	2.085	137	2.687	1.408
chr1	31355651	31356151	peak_6678	3.194	83	2.537	1.33
chr1	31374476	31374976	peak_26101	2.322	122	3.002	1.585
chr1	31427238	31427738	peak_29281	2.246	118	2.819	1.48
chr1	31448877	31449377	peak_25782	2.327	141	3.232	1.727
chr1	31471343	31472151	peak_111	7.876	372	15.955	12.543
chr1	31472348	31472848	peak_31214	2.202	89	2.626	1.376
chr1	31483144	31483852	peak_3722	3.596	220	7.419	4.969
chr1	31525075	31525575	peak_8506	3.035	122	3.346	1.801
chr1	31598296	31598918	peak_19316	2.514	131	3.741	2.066
chr1	31621952	31622452	peak_13295	2.746	114	3.437	1.86
chr1	31636714	31637214	peak_35762	2.093	110	2.499	1.311
chr1	31644984	31645484	peak_32549	2.172	180	2.767	1.451
chr1	31701017	31701517	peak_14016	2.712	137	3.906	2.182
chr1	31742262	31742762	peak_31439	2.196	142	2.805	1.473
chr1	31744840	31745340	peak_34468	2.126	116	2.529	1.326
chr1	31782747	31783247	peak_34425	2.126	116	2.484	1.304
chr1	31855415	31855915	peak_21092	2.455	129	3.535	1.925
chr1	31889242	31889849	peak_3174	3.72	250	7.492	5.031
chr1	31906910	31907410	peak_7148	3.146	89	3.537	1.927
chr1	31954590	31955090	peak_20945	2.462	246	3.765	2.083
chr1	31955968	31956468	peak_30352	2.219	155	3.105	1.648
chr1	32100268	32100768	peak_25702	2.33	146	3.277	1.756
chr1	32132466	32132966	peak_29870	2.227	172	3.722	2.053
chr1	32185970	32186470	peak_24308	2.367	114	3.054	1.618
chr1	32200031	32200531	peak_33494	2.15	128	2.807	1.474
chr1	32235938	32236450	peak_6933	3.17	205	6.144	3.914
chr1	32307255	32307755	peak_1934	4.167	160	7.39	4.944
chr1	32321728	32322228	peak_11007	2.863	114	3.197	1.705
chr1	32372762	32373262	peak_36992	2.059	129	2.627	1.376
chr1	32379878	32380378	peak_21381	2.449	99	2.879	1.514
chr1	32413868	32414368	peak_11844	2.816	239	4.874	2.901
chr1	32436221	32436721	peak_41659	1.544	78	2.706	1.418
chr1	32448619	32449253	peak_9426	2.969	180	5.583	3.46
chr1	32650247	32650752	peak_8580	3.028	173	5.169	3.13
chr1	32673786	32674286	peak_6337	3.231	118	4.508	2.621
chr1	32814263	32814763	peak_20859	2.474	120	3.402	1.838
chr1	32919901	32921045	peak_9718	2.938	104	3.451	1.869
chr1	32941605	32942105	peak_5548	3.313	163	6.09	3.87
chr1	33043331	33043831	peak_29863	2.227	103	2.769	1.452
chr1	33050097	33050597	peak_5053	3.378	157	5.995	3.792
chr1	33063351	33063865	peak_25448	2.337	86	3.213	1.715
chr1	33065103	33065603	peak_17125	2.591	111	3.016	1.594
chr1	33077839	33078339	peak_7885	3.083	83	2.882	1.516
chr1	33097083	33097583	peak_37592	2.039	136	2.666	1.397
chr1	33127062	33127562	peak_10962	2.866	139	4.211	2.401
chr1	33130213	33130754	peak_12399	2.791	174	4.285	2.456
chr1	33177720	33178220	peak_34730	2.121	120	2.743	1.438
chr1	33295989	33296489	peak_12416	2.789	124	3.758	2.078
chr1	33302311	33302811	peak_31694	2.191	162	3.02	1.597
chr1	33374330	33374830	peak_28837	2.256	142	2.885	1.518
chr1	33384269	33384769	peak_11296	2.85	155	4.693	2.761
chr1	33396543	33397148	peak_14884	2.672	107	2.978	1.571
chr1	33433638	33434138	peak_11142	2.859	156	4.717	2.78
chr1	33456193	33456693	peak_22666	2.412	156	3.563	1.944
chr1	33541945	33542509	peak_3478	3.648	259	7.617	5.136
chr1	33589307	33589807	peak_12358	2.792	79	2.654	1.39
chr1	33694237	33694883	peak_14755	2.68	130	3.947	2.211
chr1	33829748	33830254	peak_27143	2.296	116	4.38	2.526
chr1	33847679	33848179	peak_22259	2.422	93	2.69	1.409
chr1	33918383	33918883	peak_10724	2.882	99	3.478	1.888
chr1	33925928	33926428	peak_25384	2.339	107	2.902	1.527
chr1	33935722	33936222	peak_36574	2.072	134	2.576	1.35
chr1	34190647	34191147	peak_17291	2.584	94	2.834	1.489
chr1	34258501	34259227	peak_22608	2.415	131	3.297	1.769
chr1	34340156	34340656	peak_30986	2.206	107	2.607	1.366
chr1	34378846	34379550	peak_265	6.467	379	15.955	12.543
chr1	34419007	34419507	peak_28445	2.265	119	2.936	1.547
chr1	34445937	34446437	peak_21208	2.453	114	3.245	1.735
chr1	34452416	34452916	peak_21016	2.457	168	3.556	1.94
chr1	34531856	34532356	peak_21414	2.448	94	2.632	1.378
chr1	34572226	34572789	peak_27522	2.286	123	2.581	1.352
chr1	34678955	34679455	peak_28595	2.262	96	2.625	1.375
chr1	34726624	34727204	peak_19270	2.517	119	3.358	1.809
chr1	34751783	34752283	peak_36665	2.071	113	2.565	1.344
chr1	34845342	34845954	peak_5483	3.325	169	5.629	3.498
chr1	34912493	34912993	peak_27425	2.289	111	2.81	1.475
chr1	34952689	34953255	peak_11594	2.83	174	4.68	2.751
chr1	34978792	34979292	peak_32276	2.177	110	2.529	1.326
chr1	35030847	35031401	peak_4685	3.422	114	3.439	1.862
chr1	35051969	35052469	peak_12086	2.804	85	2.79	1.464
chr1	35132446	35133144	peak_38476	1.998	124	4.996	2.995
chr1	35139885	35140385	peak_40012	1.829	85	2.616	1.37
chr1	35193145	35193645	peak_35582	2.098	106	2.513	1.318
chr1	35212858	35213358	peak_33568	2.144	117	2.524	1.324
chr1	35279191	35279691	peak_6318	3.233	137	4.293	2.462
chr1	35394739	35395239	peak_8885	3.004	85	2.998	1.583
chr1	35641368	35641868	peak_20029	2.494	158	3.877	2.161
chr1	35645046	35645546	peak_21509	2.447	89	2.62	1.373
chr1	35673925	35674543	peak_22947	2.403	145	3.809	2.114
chr1	35754080	35754580	peak_8284	3.051	74	2.639	1.382
chr1	35804428	35804952	peak_13157	2.754	144	4.04	2.277
chr1	36082165	36082665	peak_17100	2.591	89	2.711	1.42
chr1	36212771	36213271	peak_29272	2.246	118	2.883	1.516
chr1	36248210	36248765	peak_11315	2.849	190	4.902	2.922
chr1	36328518	36329018	peak_34893	2.116	124	2.621	1.373
chr1	36350957	36351457	peak_32920	2.163	118	2.575	1.35
chr1	36373729	36374229	peak_24086	2.375	168	3.34	1.797
chr1	36386250	36386956	peak_146	7.439	498	15.955	12.543
chr1	36486398	36486898	peak_14849	2.677	119	3.692	2.033
chr1	36489559	36490059	peak_32280	2.177	110	4.13	2.343
chr1	36517352	36517852	peak_21956	2.432	172	3.681	2.025
chr1	36523747	36524247	peak_11197	2.855	150	4.652	2.73
chr1	36609765	36610265	peak_29869	2.227	108	2.737	1.435
chr1	36622413	36622913	peak_16898	2.598	84	2.571	1.347
chr1	36687425	36687925	peak_10683	2.884	169	4.894	2.916
chr1	36692975	36693475	peak_20736	2.474	125	3.356	1.807
chr1	36761121	36761621	peak_36036	2.088	173	2.522	1.323
chr1	36773799	36774461	peak_9547	2.95	155	4.797	2.841
chr1	36806219	36806834	peak_20790	2.474	130	3.498	1.901
chr1	36824012	36824512	peak_19207	2.519	117	3.048	1.614
chr1	36848820	36849320	peak_13563	2.736	112	3.185	1.698
chr1	37013348	37013955	peak_19944	2.497	111	3.119	1.657
chr1	37035948	37036460	peak_5321	3.34	234	6.209	3.966
chr1	37053107	37053607	peak_37939	2.026	131	2.62	1.372
chr1	37110886	37111464	peak_7386	3.125	129	4.253	2.432
chr1	37153567	37154067	peak_31515	2.194	102	2.587	1.355
chr1	37175687	37176187	peak_20765	2.474	170	3.686	2.029
chr1	37238837	37239355	peak_18304	2.547	228	3.853	2.145
chr1	37288986	37289554	peak_18944	2.527	147	3.799	2.107
chr1	37422486	37422986	peak_28867	2.256	114	2.881	1.515
chr1	37479515	37480015	peak_12621	2.78	122	3.504	1.905
chr1	37486951	37487497	peak_8621	3.024	134	3.768	2.085
chr1	37505091	37505591	peak_10175	2.911	100	3.546	1.933
chr1	37525690	37526190	peak_24945	2.35	152	3.47	1.883
chr1	37569535	37570121	peak_13066	2.757	156	4.577	2.674
chr1	37690339	37690839	peak_13026	2.757	139	3.865	2.153
chr1	37695948	37696448	peak_32915	2.163	118	2.785	1.461
chr1	37722108	37722608	peak_19784	2.5	97	2.745	1.439
chr1	37862238	37862738	peak_38493	1.996	121	2.51	1.317
chr1	37922804	37923304	peak_3809	3.578	113	3.888	2.168
chr1	37932629	37933129	peak_19243	2.517	117	3.382	1.824
chr1	37989831	37990331	peak_23638	2.386	137	3.197	1.705
chr1	37999347	38000050	peak_129	7.587	644	15.955	12.543
chr1	38024998	38025498	peak_24941	2.35	115	2.77	1.453
chr1	38082713	38083213	peak_36395	2.078	126	2.672	1.399
chr1	38092332	38092832	peak_11951	2.811	149	3.887	2.168
chr1	38172239	38172739	peak_30440	2.218	149	3.088	1.638
chr1	38213488	38213988	peak_25641	2.333	132	3.09	1.639
chr1	38242504	38243004	peak_30886	2.208	136	2.788	1.463
chr1	38264603	38265103	peak_18655	2.533	128	3.467	1.881
chr1	38310025	38310525	peak_17079	2.591	89	2.848	1.496
chr1	38352720	38353220	peak_14395	2.698	175	4.464	2.588
chr1	38531554	38532165	peak_9752	2.936	93	3.096	1.643
chr1	38679948	38680448	peak_19634	2.503	86	2.596	1.36
chr1	38744405	38744905	peak_12219	2.794	192	4.777	2.825
chr1	38785842	38786552	peak_2163	4.061	251	8.687	6.05
chr1	39026039	39026539	peak_32623	2.17	114	2.589	1.357
chr1	39282525	39283025	peak_36390	2.078	126	2.738	1.435
chr1	39332246	39332746	peak_9984	2.928	147	4.692	2.761
chr1	39384194	39384694	peak_5645	3.299	80	3.051	1.616
chr1	39390546	39391046	peak_22764	2.408	73	2.528	1.326
chr1	39676960	39677460	peak_36452	2.075	151	2.62	1.372
chr1	39798989	39799489	peak_28846	2.256	161	3.67	2.018
chr1	39849244	39849744	peak_5112	3.374	75	2.762	1.449
chr1	39892549	39893049	peak_21089	2.455	129	3.686	2.029
chr1	39899024	39899524	peak_31704	2.189	115	2.708	1.419
chr1	39944245	39944745	peak_28622	2.262	96	2.6	1.362
chr1	40057413	40057913	peak_24914	2.35	95	2.656	1.391
chr1	40059760	40060260	peak_16499	2.612	95	2.995	1.581
chr1	40076747	40077450	peak_421	5.9	313	15.477	12.101
chr1	40140896	40141396	peak_37803	2.03	119	2.616	1.37
chr1	40221600	40222100	peak_4745	3.419	76	2.834	1.489
chr1	40365291	40365791	peak_24565	2.36	124	3.483	1.891
chr1	40383058	40383916	peak_28643	2.262	100	2.658	1.392
chr1	40394516	40395064	peak_8160	3.056	113	4.078	2.305
chr1	40450738	40451238	peak_10084	2.917	135	3.725	2.055
chr1	40469062	40469562	peak_9167	2.969	78	2.748	1.441
chr1	40519403	40519903	peak_18540	2.536	82	2.505	1.314
chr1	40531150	40531767	peak_29978	2.227	144	2.785	1.461
chr1	40624220	40624720	peak_37882	2.029	123	2.486	1.305
chr1	40691211	40691711	peak_25054	2.346	147	3.275	1.754
chr1	40820862	40821362	peak_24771	2.354	170	3.315	1.78
chr1	40848950	40849450	peak_33746	2.144	104	2.517	1.32
chr1	40917755	40918255	peak_28621	2.262	96	2.637	1.381
chr1	41109537	41110037	peak_37489	2.043	161	2.674	1.4
chr1	41176444	41176944	peak_40735	1.717	122	2.761	1.448
chr1	41291368	41291868	peak_29979	2.227	99	2.629	1.377
chr1	41331118	41331694	peak_19907	2.498	119	2.957	1.559
chr1	41341162	41341662	peak_15019	2.672	108	3.478	1.888
chr1	41345524	41346024	peak_34581	2.124	103	2.485	1.304
chr1	41428685	41429185	peak_8127	3.062	110	3.494	1.898
chr1	41435490	41435990	peak_32934	2.163	153	2.811	1.476
chr1	41452360	41452860	peak_19105	2.524	153	3.86	2.149
chr1	41492926	41493426	peak_11149	2.856	202	4.712	2.776
chr1	41578687	41579348	peak_19620	2.503	121	2.646	1.386
chr1	41639196	41639992	peak_7816	3.088	215	5.516	3.406
chr1	41649366	41649866	peak_20741	2.474	152	3.668	2.016
chr1	41668917	41669417	peak_6456	3.216	104	3.734	2.061
chr1	41683989	41684489	peak_31980	2.183	150	2.84	1.492
chr1	41751952	41752452	peak_36472	2.075	130	2.544	1.334
chr1	41862891	41863391	peak_34797	2.118	107	2.522	1.322
chr1	41869934	41870434	peak_16050	2.63	131	3.459	1.875
chr1	41914360	41914860	peak_34335	2.13	99	2.54	1.332
chr1	41925633	41926133	peak_23478	2.392	126	3.214	1.716
chr1	41948700	41949200	peak_40440	1.764	82	2.895	1.523
chr1	41963851	41964393	peak_5823	3.284	127	3.609	1.976
chr1	42052202	42052702	peak_18173	2.552	98	3.022	1.598
chr1	42085230	42085730	peak_14218	2.705	82	2.612	1.369
chr1	42340691	42341191	peak_22424	2.419	88	2.577	1.35
chr1	42362467	42362967	peak_18903	2.529	99	2.877	1.513
chr1	42399229	42399749	peak_3589	3.629	254	6.728	4.392
chr1	42439452	42439952	peak_5411	3.329	74	2.699	1.414
chr1	42502347	42502847	peak_39346	1.916	151	2.557	1.34
chr1	42503149	42503953	peak_1114	4.723	420	11.332	8.366
chr1	42513075	42513575	peak_8306	3.048	154	5.192	3.148
chr1	42584273	42584773	peak_33892	2.138	121	2.813	1.477
chr1	42601577	42602077	peak_6289	3.235	125	4.725	2.785
chr1	42628338	42628838	peak_18830	2.529	94	3.006	1.588
chr1	42646021	42646521	peak_29392	2.242	145	3.268	1.749
chr1	42756866	42757366	peak_6705	3.194	164	5.144	3.111
chr1	42828959	42829459	peak_20048	2.494	127	3.636	1.994
chr1	42941690	42942363	peak_12686	2.775	159	4.407	2.546
chr1	42953045	42953545	peak_22678	2.412	117	2.964	1.563
chr1	43042358	43042858	peak_31641	2.191	124	2.877	1.513
chr1	43089246	43090235	peak_39550	1.889	86	3.212	1.715
chr1	43119750	43120250	peak_40750	1.714	97	3.526	1.919
chr1	43257713	43258213	peak_14021	2.712	140	4.006	2.253
chr1	43274339	43274839	peak_25327	2.34	175	3.35	1.803
chr1	43294331	43294848	peak_21052	2.456	137	3.52	1.916
chr1	43330156	43330656	peak_29980	2.227	189	2.924	1.539
chr1	43372988	43373488	peak_18081	2.557	161	3.329	1.789
chr1	43399323	43399823	peak_7752	3.093	125	5.078	3.059
chr1	43419307	43419807	peak_24335	2.367	113	2.98	1.573
chr1	43426832	43427383	peak_23774	2.381	158	3.501	1.903
chr1	43512741	43513241	peak_29981	2.227	108	2.75	1.442
chr1	43522692	43523192	peak_2712	3.86	117	4.983	2.985
chr1	43580736	43581236	peak_34879	2.117	154	2.585	1.354
chr1	43582075	43582575	peak_36372	2.078	147	2.577	1.351
chr1	43711054	43711554	peak_4436	3.464	77	2.91	1.532
chr1	43729749	43730249	peak_34289	2.13	99	2.515	1.319
chr1	43819220	43819826	peak_1382	4.491	154	7.23	4.81
chr1	43834950	43835617	peak_7213	3.139	240	5.802	3.637
chr1	43865614	43866114	peak_18108	2.554	160	4.084	2.31
chr1	43929481	43929981	peak_1957	4.156	210	8.35	5.757
chr1	44036050	44036550	peak_18534	2.536	172	3.795	2.104
chr1	44068631	44069131	peak_24348	2.367	110	2.901	1.527
chr1	44213095	44213595	peak_18311	2.547	139	3.743	2.068
chr1	44290706	44291253	peak_24091	2.373	201	3.564	1.945
chr1	44315394	44315894	peak_14678	2.686	114	3.349	1.803
chr1	44485447	44485962	peak_1600	4.35	213	9.139	6.441
chr1	44531950	44532457	peak_6765	3.185	172	5.536	3.422
chr1	44672110	44672610	peak_32395	2.174	123	2.789	1.464
chr1	44746287	44746787	peak_15206	2.664	144	4.025	2.266
chr1	44807615	44808192	peak_2601	3.898	323	8.089	5.533
chr1	44905074	44905574	peak_10445	2.898	96	2.76	1.448
chr1	45011846	45012402	peak_7918	3.082	218	5.61	3.482
chr1	45084491	45084991	peak_9125	2.987	168	5.124	3.095
chr1	45179732	45180232	peak_40619	1.732	112	2.536	1.33
chr1	45246309	45246809	peak_38182	2.013	118	2.494	1.309
chr1	45266287	45266787	peak_7249	3.134	110	3.59	1.963
chr1	45268267	45268767	peak_24557	2.36	124	3.707	2.043
chr1	45270451	45270951	peak_32107	2.181	119	2.919	1.536
chr1	45284649	45285283	peak_15412	2.656	144	3.634	1.993
chr1	45410945	45411512	peak_7914	3.083	132	3.415	1.845
chr1	45540601	45541191	peak_8158	3.056	114	3.948	2.211
chr1	45588551	45589105	peak_4610	3.431	128	5.169	3.13
chr1	45658587	45659087	peak_27110	2.296	137	3.077	1.632
chr1	45687749	45688402	peak_15092	2.668	173	4.307	2.473
chr1	45924486	45924986	peak_20020	2.495	128	3.454	1.872
chr1	46026790	46027290	peak_4254	3.499	99	3.992	2.244
chr1	46040523	46041023	peak_26773	2.303	121	3.058	1.62
chr1	46058367	46058867	peak_21072	2.456	134	4.034	2.273
chr1	46062488	46062988	peak_19150	2.521	107	3.214	1.716
chr1	46065297	46065797	peak_15850	2.639	96	3.141	1.67
chr1	46158418	46158918	peak_28535	2.262	96	2.601	1.362
chr1	46327928	46328469	peak_13244	2.749	155	5.331	3.256
chr1	46332213	46332713	peak_37782	2.031	78	2.735	1.434
chr1	46387591	46388091	peak_40545	1.748	106	3.219	1.719
chr1	46389844	46390344	peak_40325	1.781	90	3.145	1.672
chr1	46444421	46444921	peak_3231	3.711	105	4.424	2.559
chr1	46673687	46674187	peak_21807	2.437	151	3.542	1.93
chr1	46675411	46675952	peak_16984	2.593	147	3.798	2.106
chr1	46728422	46728922	peak_25399	2.339	115	2.792	1.466
chr1	46846399	46846899	peak_40014	1.828	133	3.168	1.687
chr1	46857650	46858251	peak_10224	2.907	233	6.826	4.473
chr1	46955775	46956470	peak_39706	1.871	123	3.404	1.838
chr1	46996690	46997252	peak_2626	3.888	138	4.924	2.939
chr1	47006372	47006872	peak_38772	1.979	128	2.644	1.385
chr1	47107552	47108250	peak_4248	3.499	198	9.281	6.563
chr1	47147016	47147516	peak_38952	1.96	103	2.514	1.318
chr1	47181862	47182362	peak_37853	2.029	164	2.5	1.312
chr1	47510531	47511031	peak_21927	2.433	126	3.231	1.726
chr1	47602429	47602929	peak_23189	2.397	218	4.885	2.909
chr1	47644031	47644531	peak_22984	2.401	131	3.416	1.846
chr1	47667235	47667735	peak_17257	2.584	96	2.879	1.514
chr1	47671243	47671771	peak_4506	3.464	155	4.295	2.464
chr1	47729321	47729821	peak_32316	2.177	110	2.679	1.403
chr1	47739570	47740070	peak_33643	2.144	104	2.622	1.373
chr1	47921885	47922385	peak_24107	2.372	163	3.408	1.841
chr1	47991210	47991710	peak_22252	2.422	113	2.791	1.465
chr1	48026207	48026766	peak_1371	4.496	323	10.958	8.036
chr1	48177256	48177756	peak_20274	2.474	130	3.577	1.955
chr1	48210145	48210666	peak_37786	2.031	92	3.843	2.138
chr1	48277407	48277907	peak_40858	1.699	103	3.261	1.745
chr1	48288544	48289049	peak_31897	2.185	160	3.633	1.992
chr1	48369612	48370112	peak_19928	2.497	158	3.866	2.153
chr1	48373468	48373968	peak_35775	2.093	110	2.56	1.342
chr1	48440791	48441586	peak_40604	1.74	128	2.93	1.543
chr1	48518016	48518560	peak_40808	1.706	106	2.874	1.511
chr1	48543850	48544350	peak_35277	2.107	132	2.708	1.419
chr1	48618186	48618686	peak_24752	2.355	138	3.419	1.848
chr1	48674798	48675298	peak_22832	2.407	107	3.024	1.599
chr1	48697711	48698211	peak_34023	2.138	108	2.478	1.301
chr1	48751900	48752400	peak_9074	2.992	127	4.453	2.581
chr1	48781082	48781582	peak_38897	1.964	150	2.496	1.31
chr1	48794811	48795311	peak_17660	2.567	83	2.658	1.392
chr1	48874346	48874846	peak_22426	2.419	88	2.604	1.364
chr1	48891417	48891917	peak_20215	2.474	89	2.632	1.378
chr1	48970019	48970549	peak_4522	3.464	89	2.955	1.558
chr1	49006138	49006638	peak_40259	1.792	105	3.923	2.194
chr1	49044275	49044775	peak_21507	2.447	100	2.651	1.389
chr1	49213248	49213757	peak_13583	2.735	210	4.764	2.815
chr1	49257047	49257582	peak_12155	2.798	181	5.21	3.162
chr1	49331243	49331743	peak_35273	2.107	132	2.608	1.366
chr1	49551746	49552246	peak_29988	2.227	135	2.915	1.534
chr1	49566759	49567259	peak_35282	2.107	135	3.719	2.051
chr1	49700947	49701447	peak_10509	2.893	76	2.58	1.352
chr1	49739357	49739857	peak_41257	1.633	80	2.996	1.582
chr1	49802222	49802750	peak_38713	1.979	102	3.412	1.844
chr1	49880485	49880985	peak_41606	1.557	129	3.068	1.626
chr1	49934849	49935532	peak_31896	2.185	172	5.234	3.18
chr1	50244541	50245041	peak_23078	2.4	97	2.651	1.389
chr1	50266319	50266877	peak_10816	2.876	159	3.505	1.905
chr1	50422152	50422652	peak_28892	2.254	123	2.887	1.518
chr1	50910150	50910848	peak_3992	3.546	301	8.453	5.846
chr1	51005298	51006019	peak_31231	2.201	137	3.079	1.633
chr1	51035838	51036338	peak_27277	2.294	122	2.976	1.57
chr1	51040368	51040868	peak_24070	2.375	96	2.762	1.449
chr1	51158232	51158753	peak_5790	3.284	138	4.493	2.61
chr1	51228850	51229798	peak_13956	2.721	103	4.162	2.367
chr1	51331250	51331756	peak_6532	3.207	175	5.644	3.51
chr1	51569626	51570201	peak_6547	3.206	175	5.73	3.578
chr1	51576536	51577464	peak_9244	2.969	137	4.015	2.259
chr1	51622396	51622963	peak_3395	3.666	195	6.969	4.59
chr1	51825735	51826235	peak_4195	3.505	85	3.282	1.759
chr1	51878943	51879488	peak_3227	3.711	258	7.848	5.332
chr1	51910810	51911310	peak_36635	2.071	113	2.58	1.352
chr1	51978071	51978571	peak_22069	2.427	103	3.004	1.587
chr1	52009667	52010251	peak_4293	3.491	169	5.108	3.082
chr1	52055446	52055946	peak_22749	2.409	189	3.658	2.009
chr1	52122255	52122922	peak_5800	3.284	81	2.716	1.423
chr1	52349181	52349681	peak_9370	2.969	78	2.734	1.433
chr1	52532911	52533411	peak_36421	2.078	105	2.612	1.368
chr1	52607520	52608020	peak_8446	3.04	87	3.048	1.614
chr1	52631517	52632017	peak_36177	2.083	160	2.648	1.387
chr1	52659311	52659811	peak_20182	2.487	186	3.908	2.183
chr1	52674706	52675206	peak_23764	2.381	168	3.579	1.955
chr1	52905148	52905653	peak_35853	2.092	165	2.614	1.369
chr1	52907333	52907909	peak_2809	3.828	147	6.128	3.901
chr1	52913464	52913964	peak_37413	2.046	153	2.662	1.394
chr1	53014550	53015151	peak_8768	3.01	98	2.943	1.551
chr1	53046867	53047367	peak_8002	3.073	130	4.204	2.396
chr1	53163279	53163859	peak_27613	2.286	124	3.048	1.614
chr1	53185524	53186024	peak_31427	2.197	111	2.847	1.496
chr1	53311898	53312398	peak_36267	2.082	122	2.485	1.304
chr1	53428229	53428729	peak_41719	1.529	68	2.656	1.391
chr1	53442234	53442734	peak_12638	2.779	156	4.576	2.673
chr1	53568448	53568986	peak_2363	3.981	220	7.871	5.351
chr1	53586679	53587179	peak_15437	2.654	118	3.593	1.965
chr1	53603698	53604198	peak_28349	2.268	110	2.814	1.478
chr1	53654813	53655313	peak_20995	2.458	154	3.786	2.097
chr1	53678650	53679173	peak_5637	3.299	145	3.157	1.68
chr1	53758243	53758765	peak_9781	2.935	173	5.58	3.458
chr1	53811146	53811793	peak_3643	3.611	274	7.334	4.897
chr1	53838482	53838982	peak_9709	2.938	95	3.382	1.824
chr1	54018740	54019657	peak_6284	3.235	104	2.97	1.567
chr1	54164456	54164956	peak_3353	3.676	109	4.695	2.762
chr1	54166448	54166948	peak_40175	1.805	124	2.751	1.443
chr1	54244553	54245053	peak_33622	2.144	104	2.483	1.304
chr1	54259674	54260174	peak_24641	2.356	108	2.901	1.526
chr1	54307478	54307978	peak_33623	2.144	130	2.871	1.51
chr1	54384867	54385367	peak_21014	2.457	145	3.63	1.99
chr1	54407395	54407895	peak_8034	3.068	134	4.51	2.623
chr1	54448733	54449233	peak_38044	2.021	98	2.636	1.381
chr1	54503053	54503553	peak_34757	2.118	132	2.872	1.51
chr1	54506531	54507031	peak_17544	2.573	171	3.915	2.188
chr1	54636343	54636952	peak_40297	1.785	114	2.783	1.46
chr1	54712721	54713221	peak_18256	2.548	105	3.019	1.596
chr1	54850782	54851282	peak_3057	3.75	162	6.415	4.135
chr1	54898920	54899501	peak_27453	2.289	88	4.016	2.26
chr1	54910835	54911335	peak_28088	2.273	170	3.975	2.231
chr1	54911581	54912081	peak_39429	1.906	104	2.667	1.397
chr1	54918686	54919186	peak_29754	2.236	123	3.495	1.898
chr1	54952006	54952506	peak_23577	2.388	152	3.322	1.785
chr1	54953045	54953573	peak_17149	2.59	173	3.983	2.237
chr1	54965843	54966343	peak_31306	2.199	144	2.833	1.488
chr1	54979047	54979596	peak_17180	2.588	143	3.645	2.001
chr1	54990708	54991208	peak_33188	2.156	122	2.656	1.391
chr1	55140510	55141010	peak_6026	3.258	92	3.541	1.93
chr1	55204987	55205487	peak_21698	2.445	94	2.707	1.419
chr1	55277249	55277749	peak_34306	2.13	155	2.825	1.484
chr1	55287030	55287632	peak_6794	3.181	139	3.852	2.144
chr1	55333818	55334318	peak_20040	2.494	126	3.288	1.762
chr1	55429178	55429740	peak_9100	2.99	139	4.633	2.715
chr1	55443469	55444073	peak_12942	2.763	162	4.221	2.408
chr1	55474034	55474651	peak_1377	4.493	227	9.914	7.116
chr1	55515715	55516215	peak_29003	2.251	91	2.494	1.309
chr1	55552808	55553378	peak_27102	2.297	130	3.233	1.728
chr1	55568027	55568527	peak_33669	2.144	104	2.545	1.334
chr1	55607301	55607979	peak_2589	3.904	144	6.283	4.027
chr1	55771905	55772405	peak_21627	2.445	108	3.024	1.6
chr1	55781827	55782327	peak_25361	2.339	104	2.875	1.512
chr1	55821448	55821953	peak_1709	4.288	104	4.922	2.937
chr1	55919492	55919992	peak_24765	2.355	125	3.24	1.732
chr1	55947451	55947951	peak_2181	4.049	90	4.02	2.263
chr1	56025849	56026396	peak_9077	2.992	138	4.512	2.624
chr1	56295820	56296320	peak_10908	2.87	124	3.972	2.229
chr1	56331232	56331732	peak_26190	2.318	89	2.521	1.322
chr1	56394630	56395150	peak_15875	2.639	192	4.47	2.593
chr1	56452948	56453452	peak_14059	2.71	139	4.011	2.256
chr1	56456708	56457208	peak_36418	2.078	126	2.694	1.411
chr1	56502449	56503051	peak_5027	3.381	112	3.841	2.136
chr1	56506340	56506951	peak_14605	2.689	172	4.301	2.468
chr1	56511235	56511735	peak_34435	2.126	160	2.684	1.406
chr1	56846872	56847372	peak_16742	2.604	106	3.939	2.205
chr1	56851142	56851642	peak_34309	2.13	99	2.496	1.31
chr1	56877916	56878416	peak_29509	2.238	95	2.562	1.343
chr1	56899207	56899707	peak_18399	2.542	114	3.384	1.825
chr1	56983572	56984072	peak_27376	2.291	146	3.036	1.607
chr1	57002574	57003074	peak_17913	2.561	88	2.698	1.413
chr1	57218606	57219146	peak_631	5.443	145	7.811	5.301
chr1	57390656	57391156	peak_29478	2.238	95	2.62	1.372
chr1	57472076	57472576	peak_38043	2.021	98	2.881	1.515
chr1	57489592	57490092	peak_3383	3.667	127	5.447	3.35
chr1	57507572	57508072	peak_27829	2.28	106	2.879	1.514
chr1	57596123	57596623	peak_13498	2.738	83	2.632	1.379
chr1	57674649	57675280	peak_435	5.855	142	8.254	5.674
chr1	57719306	57719806	peak_23936	2.375	124	3.188	1.7
chr1	57789886	57790386	peak_37105	2.055	162	2.634	1.379
chr1	57802445	57802992	peak_13284	2.748	211	4.728	2.788
chr1	57806084	57806584	peak_32413	2.174	123	2.88	1.514
chr1	57902801	57903301	peak_29722	2.237	112	3.05	1.615
chr1	58047853	58048353	peak_39007	1.953	75	2.488	1.306
chr1	58104931	58105431	peak_33575	2.144	124	2.644	1.385
chr1	58131822	58132485	peak_39409	1.909	84	2.806	1.473
chr1	58168079	58168659	peak_26168	2.318	97	3.307	1.774
chr1	58171545	58172045	peak_39662	1.876	91	2.5	1.312
chr1	58174045	58174545	peak_40696	1.722	87	2.575	1.349
chr1	58175086	58175586	peak_35648	2.097	89	2.484	1.304
chr1	58293327	58293959	peak_2255	4.02	197	7.989	5.449
chr1	58395284	58395784	peak_28630	2.262	128	3.121	1.659
chr1	58432547	58433047	peak_29506	2.238	95	2.566	1.345
chr1	58435637	58436137	peak_19229	2.517	117	3.425	1.852
chr1	58481648	58482148	peak_21897	2.433	133	3.427	1.854
chr1	58564498	58564998	peak_34463	2.126	116	2.701	1.415
chr1	58618176	58618676	peak_2223	4.035	107	4.734	2.793
chr1	58742123	58742623	peak_32463	2.173	101	2.528	1.325
chr1	58755379	58755879	peak_28465	2.264	160	3.239	1.732
chr1	58757392	58757892	peak_7276	3.134	76	2.715	1.423
chr1	58767020	58767520	peak_18767	2.532	97	2.85	1.497
chr1	58859717	58860308	peak_16820	2.598	105	3.329	1.789
chr1	58872609	58873193	peak_20335	2.474	143	3.432	1.857
chr1	58883350	58884410	peak_7267	3.134	166	5.314	3.243
chr1	58958170	58958670	peak_40620	1.732	109	2.741	1.437
chr1	58985909	58986409	peak_30851	2.209	125	2.957	1.559
chr1	59020123	59020756	peak_17175	2.588	209	4.26	2.437
chr1	59061721	59062221	peak_27862	2.279	164	3.37	1.816
chr1	59125166	59125666	peak_19902	2.498	107	3.139	1.669
chr1	59206776	59207276	peak_28747	2.259	123	3.006	1.588
chr1	59251376	59251876	peak_40197	1.801	99	2.767	1.452
chr1	59280101	59280601	peak_15843	2.639	86	2.621	1.373
chr1	59333441	59334044	peak_18180	2.552	187	3.582	1.958
chr1	59361692	59362192	peak_21314	2.449	153	3.542	1.93
chr1	59390188	59390749	peak_506	5.69	186	9.348	6.623
chr1	59409193	59409693	peak_15055	2.672	81	2.533	1.328
chr1	59446146	59446687	peak_7091	3.154	137	4.387	2.531
chr1	59483998	59484498	peak_33402	2.151	100	2.557	1.341
chr1	59506950	59507519	peak_18054	2.557	131	3.391	1.83
chr1	59514444	59515000	peak_9991	2.926	207	5.679	3.537
chr1	59586991	59587491	peak_41393	1.605	120	3.25	1.739
chr1	59588508	59589053	peak_38725	1.979	70	3.218	1.719
chr1	59624539	59625071	peak_17543	2.573	119	3.206	1.711
chr1	59653148	59653988	peak_29964	2.227	192	5.772	3.613
chr1	59707266	59707766	peak_20146	2.49	198	3.886	2.167
chr1	59730821	59731467	peak_10250	2.907	188	5.213	3.164
chr1	59777343	59777843	peak_25116	2.345	109	2.912	1.532
chr1	59819993	59820493	peak_9884	2.931	77	2.634	1.38
chr1	59880029	59880529	peak_21330	2.449	99	2.96	1.56
chr1	59887006	59887506	peak_27215	2.294	153	4.805	2.847
chr1	59938332	59938832	peak_38984	1.957	89	2.988	1.577
chr1	59956735	59957250	peak_9021	2.998	138	3.897	2.175
chr1	60091148	60091648	peak_8995	3	115	3.619	1.983
chr1	60106316	60107273	peak_26875	2.301	105	2.85	1.498
chr1	60248040	60248540	peak_21561	2.447	89	2.65	1.388
chr1	60255521	60256021	peak_36837	2.065	121	2.648	1.387
chr1	60340636	60341136	peak_35462	2.103	143	2.856	1.501
chr1	60490099	60490758	peak_35280	2.107	170	3.958	2.219
chr1	60639962	60640613	peak_30848	2.209	125	5.005	3.002
chr1	60694236	60694736	peak_25003	2.35	110	2.834	1.489
chr1	60770502	60771002	peak_39029	1.952	142	2.485	1.304
chr1	60774419	60774919	peak_39105	1.944	55	2.531	1.327
chr1	60777904	60778404	peak_18299	2.547	175	4.887	2.91
chr1	60786454	60786954	peak_29971	2.227	99	2.641	1.383
chr1	60894773	60895273	peak_18831	2.529	92	2.829	1.486
chr1	60904423	60904923	peak_12129	2.804	102	3.335	1.793
chr1	60918716	60919216	peak_8053	3.068	95	3.415	1.845
chr1	60957974	60958474	peak_1102	4.742	156	6.827	4.474
chr1	60990071	60990571	peak_7586	3.106	128	4.169	2.372
chr1	61006522	61007022	peak_23067	2.4	97	2.823	1.482
chr1	61038457	61038957	peak_18502	2.536	82	2.495	1.309
chr1	61170253	61170753	peak_31084	2.204	98	2.575	1.349
chr1	61184059	61184559	peak_15652	2.645	148	4.066	2.297
chr1	61271091	61271591	peak_6452	3.216	88	2.958	1.56
chr1	61385637	61386137	peak_13749	2.721	121	3.894	2.173
chr1	61392605	61393105	peak_30761	2.211	169	3.056	1.619
chr1	61455336	61455856	peak_1059	4.783	135	6.936	4.561
chr1	61561677	61562177	peak_23976	2.375	96	2.73	1.431
chr1	61612496	61612996	peak_25567	2.333	132	3.256	1.742
chr1	61724905	61725455	peak_11816	2.818	205	4.654	2.732
chr1	61866753	61867350	peak_4864	3.402	207	6.95	4.574
chr1	61916622	61917122	peak_13376	2.741	170	4.614	2.701
chr1	61966546	61967250	peak_640	5.421	316	14.184	10.922
chr1	62097362	62097862	peak_37519	2.043	128	2.641	1.383
chr1	62171377	62171877	peak_39955	1.838	104	2.859	1.503
chr1	62389449	62389949	peak_31616	2.191	186	2.96	1.561
chr1	62423673	62424173	peak_16281	2.621	165	4.049	2.283
chr1	62433841	62434341	peak_9112	2.989	151	5.009	3.005
chr1	62453320	62453820	peak_33065	2.157	122	2.614	1.369
chr1	62562823	62563323	peak_10898	2.87	107	2.947	1.553
chr1	62635734	62636234	peak_32068	2.182	119	2.697	1.413
chr1	62694790	62695290	peak_11584	2.831	103	3.61	1.977
chr1	62760633	62761133	peak_40265	1.791	112	2.953	1.557
chr1	62783842	62784342	peak_19827	2.499	101	2.913	1.533
chr1	62988926	62989426	peak_28968	2.252	135	3.252	1.74
chr1	63087807	63088307	peak_23492	2.392	87	2.509	1.316
chr1	63662358	63662858	peak_25000	2.35	156	3.162	1.683
chr1	63672589	63673089	peak_5366	3.335	214	6.223	3.977
chr1	63846747	63847247	peak_37216	2.052	141	2.597	1.361
chr1	63950548	63951048	peak_33980	2.138	108	2.662	1.395
chr1	63955606	63956106	peak_31363	2.197	111	2.624	1.374
chr1	64006646	64007156	peak_2887	3.801	185	6.909	4.539
chr1	64199119	64199619	peak_11679	2.828	80	2.634	1.379
chr1	64223306	64223806	peak_31067	2.204	98	2.573	1.348
chr1	64284061	64284561	peak_38728	1.979	104	2.658	1.392
chr1	64289187	64289687	peak_3225	3.711	91	3.726	2.056
chr1	64687534	64688034	peak_13145	2.754	128	3.959	2.219
chr1	64759943	64760443	peak_31749	2.189	115	2.822	1.482
chr1	64788401	64788901	peak_7968	3.075	92	3.52	1.916
chr1	64864046	64864619	peak_4532	3.447	209	6.712	4.378
chr1	64898264	64898764	peak_33429	2.151	100	2.48	1.302
chr1	64934268	64934768	peak_30005	2.227	162	3.088	1.638
chr1	65011563	65012241	peak_36512	2.074	133	2.575	1.349
chr1	65158844	65159344	peak_19097	2.524	109	3.162	1.683
chr1	65221946	65222651	peak_676	5.351	299	13.26	10.092
chr1	65231629	65232129	peak_2998	3.768	99	4.41	2.548
chr1	65260860	65261476	peak_10431	2.898	123	4.16	2.365
chr1	65292945	65293445	peak_23192	2.397	155	3.545	1.932
chr1	65331789	65332289	peak_26319	2.317	116	2.812	1.476
chr1	65393393	65393893	peak_28168	2.272	101	2.719	1.425
chr1	65412343	65412983	peak_3001	3.768	99	4.265	2.441
chr1	65429638	65430197	peak_2425	3.959	171	6.596	4.284
chr1	65480986	65481486	peak_10033	2.922	124	4.3	2.467
chr1	65554761	65555261	peak_29809	2.235	138	3.041	1.61
chr1	65574736	65575236	peak_31368	2.197	136	2.842	1.493
chr1	65631078	65631578	peak_27832	2.28	106	2.87	1.509
chr1	65631950	65632450	peak_14304	2.705	82	2.667	1.397
chr1	65725006	65725506	peak_10630	2.89	146	4.677	2.749
chr1	65743776	65744276	peak_15223	2.663	120	3.409	1.842
chr1	65797266	65797766	peak_31645	2.191	124	2.877	1.513
chr1	65812008	65812578	peak_5163	3.365	184	6.144	3.913
chr1	65904529	65905054	peak_1040	4.803	179	8.458	5.85
chr1	65948769	65949269	peak_18389	2.542	113	3.345	1.8
chr1	65962643	65963143	peak_35508	2.099	123	2.731	1.432
chr1	66052430	66052930	peak_2642	3.882	106	4.603	2.693
chr1	66143510	66144010	peak_29039	2.249	100	2.598	1.361
chr1	66204736	66205252	peak_18074	2.557	139	3.255	1.742
chr1	66271142	66271642	peak_27319	2.292	88	2.495	1.309
chr1	66301048	66301593	peak_3857	3.563	164	5.845	3.672
chr1	66335889	66336554	peak_32640	2.17	171	2.969	1.566
chr1	66422549	66423319	peak_28884	2.254	123	2.977	1.571
chr1	66446288	66446788	peak_23844	2.38	101	2.916	1.535
chr1	66480689	66481354	peak_32138	2.181	119	4.308	2.474
chr1	66564183	66564683	peak_18365	2.545	109	3.291	1.765
chr1	66624613	66625133	peak_8204	3.051	85	2.895	1.523
chr1	66737668	66738168	peak_29034	2.251	91	2.513	1.318
chr1	66840799	66841299	peak_13785	2.721	117	3.333	1.792
chr1	66847104	66847604	peak_6685	3.194	71	2.5	1.312
chr1	66881639	66882139	peak_35234	2.108	117	3.104	1.648
chr1	67060694	67061194	peak_36439	2.075	130	2.758	1.446
chr1	67084670	67085170	peak_39116	1.943	106	3.196	1.705
chr1	67088412	67088912	peak_12785	2.771	112	3.886	2.167
chr1	67141713	67142213	peak_37777	2.031	78	2.498	1.311
chr1	67145736	67146236	peak_17069	2.591	103	2.823	1.482
chr1	67147763	67148263	peak_38892	1.965	135	2.608	1.366
chr1	67162897	67163397	peak_9314	2.969	96	3.364	1.812
chr1	67191644	67192144	peak_5034	3.381	92	3.599	1.97
chr1	67200820	67201320	peak_27275	2.294	102	2.892	1.521
chr1	67207299	67207954	peak_3408	3.662	152	6.792	4.445
chr1	67356013	67356513	peak_16219	2.624	175	4.323	2.484
chr1	67380454	67380954	peak_23493	2.392	87	2.508	1.315
chr1	67479026	67479526	peak_29332	2.244	141	2.933	1.545
chr1	67491145	67491650	peak_29745	2.237	123	2.87	1.509
chr1	67570356	67570856	peak_30331	2.219	148	2.998	1.583
chr1	67613953	67614453	peak_3099	3.734	99	3.628	1.989
chr1	67688685	67689185	peak_35241	2.108	115	2.594	1.359
chr1	67890078	67890578	peak_5318	3.34	88	3.245	1.736
chr1	67939383	67939883	peak_32206	2.177	110	2.553	1.338
chr1	67940649	67941149	peak_38739	1.979	124	2.559	1.341
chr1	67973792	67974292	peak_17503	2.573	104	3.209	1.712
chr1	68077507	68078083	peak_18790	2.532	98	2.695	1.412
chr1	68141309	68141809	peak_30021	2.227	111	2.63	1.377
chr1	68145720	68146220	peak_36496	2.074	109	2.528	1.325
chr1	68204931	68205431	peak_8534	3.031	124	4.186	2.384
chr1	68291740	68292240	peak_32451	2.173	101	2.496	1.31
chr1	68384311	68384859	peak_11340	2.845	138	4.497	2.613
chr1	68395051	68395551	peak_33096	2.157	117	2.744	1.439
chr1	68636932	68637432	peak_10581	2.893	76	2.538	1.331
chr1	68645385	68645885	peak_34990	2.112	111	2.635	1.38
chr1	68739794	68740294	peak_40341	1.778	123	3.417	1.847
chr1	68777901	68778401	peak_11332	2.845	116	3.956	2.217
chr1	68843452	68843952	peak_15109	2.668	126	3.864	2.152
chr1	68881118	68881618	peak_41431	1.599	87	3.036	1.606
chr1	68889360	68889860	peak_10069	2.917	112	3.967	2.225
chr1	68923257	68923757	peak_36613	2.072	134	3.912	2.186
chr1	69058316	69059041	peak_11607	2.828	88	2.749	1.442
chr1	69222204	69222704	peak_15057	2.672	81	2.618	1.371
chr1	69394906	69395406	peak_34451	2.126	173	3.181	1.695
chr1	69440537	69441037	peak_14179	2.707	98	3.064	1.624
chr1	69498946	69499450	peak_16911	2.598	116	3.34	1.797
chr1	69528635	69529135	peak_12268	2.792	79	2.591	1.358
chr1	69551551	69552149	peak_955	4.9	320	12.194	9.133
chr1	69648347	69648847	peak_22367	2.421	150	3.625	1.988
chr1	69887952	69888889	peak_13901	2.721	112	4.135	2.347
chr1	69976831	69977351	peak_5395	3.331	180	6.437	4.154
chr1	70041404	70041979	peak_2591	3.9	134	5.89	3.708
chr1	70156546	70157046	peak_1387	4.489	138	6.402	4.125
chr1	70375530	70376030	peak_31063	2.204	107	2.627	1.376
chr1	70459820	70460320	peak_15638	2.646	131	3.63	1.99
chr1	70460764	70461264	peak_35699	2.095	127	5.159	3.123
chr1	70675736	70676346	peak_511	5.671	251	12.808	9.684
chr1	70751749	70752350	peak_15323	2.66	134	6.337	4.072
chr1	70774121	70774621	peak_24742	2.355	119	2.967	1.565
chr1	70939570	70940070	peak_26464	2.309	112	2.881	1.515
chr1	70947048	70947556	peak_12851	2.767	151	4.604	2.694
chr1	70985808	70986308	peak_36273	2.081	143	2.843	1.493
chr1	71080950	71081649	peak_1949	4.162	373	9.675	6.905
chr1	71083371	71083871	peak_13964	2.721	88	2.904	1.528
[truncated: 40,656 more rows]

## Sheet: HepG2 rep merged
Table S1-5	Peaks identified by STARRPeaker in HepG2 rep merged
[truncated: 32,930 more rows]

[truncated: 1 more sheets: K562 rep merged]
