# Supplementary material for: STARRPeaker: uniform processing and accurate identification of STARR-seq active regions
Source: Genome Biol. 2020 Dec 8;21:298. doi: 10.1186/s13059-020-02194-x (PMC7722316; doi:10.1186/s13059-020-02194-x)
Supplement: Supplementary file 5 — Additional file 5: Supplementary Table S4. Comparison of peaks identified from various peak callers (STARRPeaker, BasicSTARRseq, and MACS2). [file 13059_2020_2194_MOESM5_ESM.xlsx]

## Sheet: Table S4
Table S4	Comparison of peaks identified from STARRPeaker, BasicSTARRseq, MACS2
Sample	STARRPeaker	BasicSTARRseq	Intersect (≥80% overlap)
HepG2 rep1	50389	197354	45235
HepG2 rep2	52927	226151	47618
HepG2 merged	32929	131628	31415
K562 rep1	30194	255355	27504
K562 rep2	41810	228046	38018
K562 merged	20471	146605	19687
Sample	STARRPeaker	MACS2	Intersect (≥80% overlap)
HepG2 rep1	50389	1056474	49835
HepG2 rep2	52927	1043065	52332
HepG2 merged	32929	963218	32693
K562 rep1	30194	1039699	30048
K562 rep2	41810	1088790	41525
K562 merged	20471	976717	20396
Sample	BasicSTARRseq	MACS2	Intersect (≥80% overlap)
HepG2 rep1	197354	1056474	190053
HepG2 rep2	226151	1043065	219020
HepG2 merged	131628	963218	129163
K562 rep1	255355	1039699	245721
K562 rep2	228046	1088790	218842
K562 merged	146605	976717	142992
