# Supplementary material for: STARRPeaker: uniform processing and accurate identification of STARR-seq active regions
Source: Genome Biol. 2020 Dec 8;21:298. doi: 10.1186/s13059-020-02194-x (PMC7722316; doi:10.1186/s13059-020-02194-x)
Supplement: Supplementary file 6 — Additional file 6: Supplementary Table S5. Sensitivity analysis of using alternative parameters against default parameters (bin 500 bp, step 100 bp, min 200 bp, max 1000 bp) using the HepG2 rep1 dataset. [file 13059_2020_2194_MOESM6_ESM.xlsx]

## Sheet: Table S5
Table S5	Sensitivity analysis of using alternative parameters against default parameters (bin 500bp, step 100bp, min 200bp, max 1000bp) using HepG2 rep1 dataset
	default	bin 400bp	bin 600bp	step 50bp	step 200bp	min 100bp	max 800bp
# peaks	50391	49840	50578	56873	42234	51007	50368
avg peak size	533.266	435.392	633.161	542.221	521.212	533.814	533.272
# intersections	NA	42895	43934	50391	42215	47711	50361
jaccard index	NA	0.623124	0.657768	0.871393	0.818465	0.866739	0.999231
