# Supplementary material for: STARRPeaker: uniform processing and accurate identification of STARR-seq active regions
Source: Genome Biol. 2020 Dec 8;21:298. doi: 10.1186/s13059-020-02194-x (PMC7722316; doi:10.1186/s13059-020-02194-x)
Supplement: Supplementary file 7 — Additional file 7: Supplementary Table S6. List of control regions in the MYC locus for simulation. [file 13059_2020_2194_MOESM7_ESM.xlsx]

## Sheet: Table S6
Table S6	List of control regions in MYC locus for simulation
CHR	START	END	NAME
chr8	127412408	127412908	CTRL1
chr8	127618397	127618897	CTRL2
chr8	127831511	127832011	CTRL3
chr8	127898799	127899299	CTRL4	MYC-e1
chr8	127960157	127960657	CTRL5	MYC-e2
chr8	128048349	128048849	CTRL6
chr8	128065583	128066083	CTRL7
chr8	128081942	128082442	CTRL8
chr8	128098890	128099390	CTRL9
chr8	128176697	128177197	CTRL10
chr8	128193594	128194094	CTRL11
chr8	128250353	128250853	CTRL12
chr8	128343546	128344046	CTRL13
chr8	128364709	128365209	CTRL14
chr8	128376999	128377499	CTRL15
chr8	128428100	128428600	CTRL16
chr8	128556607	128557107	CTRL17
chr8	128689012	128689512	CTRL18
chr8	128714404	128714904	CTRL19
chr8	128759934	128760434	CTRL20
chr8	128787647	128788147	CTRL21
chr8	128801497	128801997	CTRL22
chr8	128897024	128897524	CTRL23
chr8	129313455	129313955	CTRL24
chr8	129420571	129421071	CTRL25
chr8	129456012	129456512	CTRL26
chr8	129581930	129582430	CTRL27	MYC-e5
chr8	129689391	129689891	CTRL28	MYC-e6
