# Supplementary material for: STARRPeaker: uniform processing and accurate identification of STARR-seq active regions
Source: Genome Biol. 2020 Dec 8;21:298. doi: 10.1186/s13059-020-02194-x (PMC7722316; doi:10.1186/s13059-020-02194-x)
Supplement: Supplementary file 8 — Additional file 8: Supplementary Table S7. Sensitivity and specificity analysis using simulated STARR-seq data. [file 13059_2020_2194_MOESM8_ESM.xlsx]

## Sheet: Table S7
Table S7	Sensitivity and specificity analysis using simulated STARR-seq data
STARRPeaker
	True POS	True NEG
Test POS	28	0		Sensitivity	1
Test NEG	0	1000		Specificity	1
MACS2
	True POS	True NEG
Test POS	28	0		Sensitivity	1
Test NEG	0	1000		Specificity	1
BasicSTARRseq
	True POS	True NEG
Test POS	21	51		Sensitivity	0.75
Test NEG	7	949		Specificity	0.949
