# Supplementary material for: STARRPeaker: uniform processing and accurate identification of STARR-seq active regions
Source: Genome Biol. 2020 Dec 8;21:298. doi: 10.1186/s13059-020-02194-x (PMC7722316; doi:10.1186/s13059-020-02194-x)
Supplement: Supplementary file 9 — Additional file 9: Supplementary Table S8. Sensitivity and specificity analysis using the Fulco 2016 CRISPRi dataset. [file 13059_2020_2194_MOESM9_ESM.xlsx]

## Sheet: Table S7
Table S8	Sensitivity and specificity analysis using Fulco 2016 CRISPRi dataset
STARRPeaker
	True POS	True NEG
Test POS	6	24		Sensitivity	0.666667
Test NEG	3	1276		Specificity	0.981538
MACS2
	True POS	True NEG
Test POS	9	1107		Sensitivity	1
Test NEG	0	193		Specificity	0.148462
BasicSTARRseq
	True POS	True NEG
Test POS	7	178		Sensitivity	0.777778
Test NEG	2	1122		Specificity	0.863077
